# Supplementary material for: Comparison of Conservation Strategies for California Channel Island Oak (Quercus tomentella) Using Climate Suitability Predicted From Genomic Data
Source: Evol Appl. 2024 Dec 18;17(12):e70057. doi: 10.1111/eva.70057 (PMC11655387; doi:10.1111/eva.70057)
Supplement: Supplementary file 1 — Data S1: [file EVA-17-e70057-s001.zip]

Archive with 4 entries (4 files):
- eva70057-sup-0001-DataS1.gz
- island_oak_landscape_genomics_supplement_2024-09-11.pdf
- Supplementary_Table_S1_sample_info_with_climate_and_offsets.xlsx
- TableS2_candidate_genes_climate_and_annotation.xlsx
