# Supplementary material for: Comparison of Conservation Strategies for California Channel Island Oak (Quercus tomentella) Using Climate Suitability Predicted From Genomic Data
Source: Evol Appl. 2024 Dec 18;17(12):e70057. doi: 10.1111/eva.70057 (PMC11655387; doi:10.1111/eva.70057)
Supplement: Supplementary file 1 — Data S1: [file EVA-17-e70057-s001.zip › TableS2_candidate_genes_climate_and_annotation.xlsx]

## Sheet: Channel Islands candidate SNPs
SNP_id_ref_alt	SNP_ID_ref_alt_major	RDA_axis	RDA_loading	bio5 (Max Temperature of Warmest Month)	bio6 (Min Temperature of Coldest Month)	bio15 (Precipitation Seasonality)	bio18 (Precipitation of Warmest Quarter)	bio19 (Precipitation of Coldest Quarter)	elevation	predictor with highest correlation	Highest correlation (absolute value)	chromosome_position	chromosome	position	reference allele	alternate allele	ann.allele	ann.effect	ann.impact	ann.geneid	ann.featureid	ann.distance	in_gene	in_mRNA	overlapping_features	overlapping_gene	overlapping_mRNA	closest_gene_distance	closest_gene	closest_mRNA_distance	closest_mRNA
11_17581774_C_A	11_17581774_C_A_C	1	0.095565	-0.82888	-0.497285	-0.757147	0.874936	0.0366226	-0.264774	bio18	0.874936	11_17581774	NC_044914.1	17581774	C	A	A	intergenic_region	MODIFIER	GENE_exon-XR_004086638.1-1-GENE_exon-XM_031088694.1-1	GENE_exon-XR_004086638.1-1-GENE_exon-XM_031088694.1-1	0	FALSE	FALSE	NA	NA	NA	NA	NA	11818	ID=rna-XM_031088694.1;Parent=gene-LOC115969122;Dbxref=GeneID:115969122,GenBank:XM_031088694.1;Name=XM_031088694.1;gbkey=mRNA;gene=LOC115969122;model_evidence=Supporting evidence includes similarity to: 23 Proteins%2C and 100%25 coverage of the annotated genomic feature by RNAseq alignments%2C including 3 samples with support for all annotated introns;product=AAA-ATPase At2g18193-like;transcript_i…
1_29847274_T_C	1_29847274_T_C_T	1	0.0940048	-0.820714	-0.483866	-0.776662	0.857855	0.0232667	-0.258567	bio18	0.857855	1_29847274	NC_044904.1	29847274	T	C	C, C, C, C	upstream_gene_variant, downstream_gene_variant, downstream_gene_variant, intergenic_region	MODIFIER, MODIFIER, MODIFIER, MODIFIER	GENE_exon-XR_004090695.1-1, gene-LOC115986331, LOC115986331, GENE_exon-XR_004090695.1-1-GENE_exon-XM_031109142.1-1	rna-XR_004090695.1, XR_004090695.1, gene-LOC115986331, GENE_exon-XR_004090695.1-1-GENE_exon-XM_031109142.1-1	1933, 1933, 1933, 0	FALSE	FALSE	NA	NA	NA	5053	ID=gene-LOC115986290;Dbxref=GeneID:115986290;Name=LOC115986290;gbkey=Gene;gene=LOC115986290;gene_biotype=protein_coding	5053	ID=rna-XM_031109142.1;Parent=gene-LOC115986290;Dbxref=GeneID:115986290,GenBank:XM_031109142.1;Name=XM_031109142.1;gbkey=mRNA;gene=LOC115986290;model_evidence=Supporting evidence includes similarity to: 5 mRNAs%2C 3 ESTs%2C 3 Proteins%2C and 100%25 coverage of the annotated genomic feature by RNAseq alignments;product=ribosomal protein S1%2C mitochondrial-like;transcript_id=XM_031109142.1
10_61815072_A_G	10_61815072_A_G_G	1	0.0940048	-0.820714	-0.483866	-0.776662	0.857855	0.0232667	-0.258567	bio18	0.857855	10_61815072	NC_044913.1	61815072	A	G	G	intergenic_region	MODIFIER	GENE_exon-XR_004086304.1-1-gene-TRNAM-CAU-24	GENE_exon-XR_004086304.1-1-gene-TRNAM-CAU-24	0	FALSE	FALSE	NA	NA	NA	NA	NA	NA	NA
4_44483884_T_G	4_44483884_T_G_G	1	0.0940048	-0.820714	-0.483866	-0.776662	0.857855	0.0232667	-0.258567	bio18	0.857855	4_44483884	NC_044907.1	44483884	T	G	G	intergenic_region	MODIFIER	GENE_exon-XM_031111210.1-1-GENE_exon-XM_031108235.1-1	GENE_exon-XM_031111210.1-1-GENE_exon-XM_031108235.1-1	0	FALSE	FALSE	NA	NA	NA	NA	NA	NA	NA
7_778803_A_C	7_778803_A_C_C	1	0.0940048	-0.820714	-0.483866	-0.776662	0.857855	0.0232667	-0.258567	bio18	0.857855	7_778803	NC_044910.1	778803	A	C	C, C, C	upstream_gene_variant, downstream_gene_variant, non_coding_transcript_exon_variant	MODIFIER, MODIFIER, MODIFIER	gene-LOC115953118, GENE_exon-XM_031070624.1-1, LOC115953119	XM_031070624.1, rna-XM_031070624.1, gene-LOC115953119	261, 261, 0	FALSE	FALSE	pseudogene, exon			NA	NA	NA	NA
10_62209711_T_G	10_62209711_T_G_T	1	0.0956016	-0.839191	-0.502274	-0.748853	0.856805	0.052981	-0.268577	bio18	0.856805	10_62209711	NC_044913.1	62209711	T	G	G, G, G, G, G	upstream_gene_variant, upstream_gene_variant, upstream_gene_variant, upstream_gene_variant, intergenic_region	MODIFIER, MODIFIER, MODIFIER, MODIFIER, MODIFIER	gene-LOC115965158, GENE_exon-XM_031084347.1-1, gene-LOC115965159, GENE_exon-XM_031084348.1-1, GENE_exon-XR_004085785.1-1-GENE_exon-XM_031084347.1-1	XM_031084347.1, rna-XM_031084347.1, XM_031084348.1, rna-XM_031084348.1, GENE_exon-XR_004085785.1-1-GENE_exon-XM_031084347.1-1	1934, 1934, 4197, 4197, 0	FALSE	FALSE	NA	NA	NA	NA	NA	NA	NA
10_61813786_A_G	10_61813786_A_G_A	1	0.0946176	-0.833315	-0.496765	-0.759411	0.848203	0.0361985	-0.261096	bio18	0.848203	10_61813786	NC_044913.1	61813786	A	G	G	intergenic_region	MODIFIER	GENE_exon-XR_004086304.1-1-gene-TRNAM-CAU-24	GENE_exon-XR_004086304.1-1-gene-TRNAM-CAU-24	0	FALSE	FALSE	NA	NA	NA	NA	NA	NA	NA
6_13002047_G_T	6_13002047_G_T_T	1	0.0906827	-0.777019	-0.474149	-0.722493	0.84352	0.0442179	-0.246473	bio18	0.84352	6_13002047	NC_044909.1	13002047	G	T	T	intergenic_region	MODIFIER	GENE_exon-XM_031117587.1-1-GENE_exon-XM_031068078.1-1	GENE_exon-XM_031117587.1-1-GENE_exon-XM_031068078.1-1	0	FALSE	FALSE	NA	NA	NA	NA	NA	NA	NA
6_24847356_T_C	6_24847356_T_C_C	1	-0.0939202	0.823349	0.492574	0.735187	-0.842421	-0.051572	0.265819	bio18	0.842421	6_24847356	NC_044909.1	24847356	T	C	C	intergenic_region	MODIFIER	GENE_exon-XM_031068305.1-1-GENE_exon-XM_031068080.1-1	GENE_exon-XM_031068305.1-1-GENE_exon-XM_031068080.1-1	0	FALSE	FALSE	NA	NA	NA	13797	ID=gene-LOC115951001;Dbxref=GeneID:115951001;Name=LOC115951001;gbkey=Gene;gene=LOC115951001;gene_biotype=protein_coding	13797	ID=rna-XM_031068305.1;Parent=gene-LOC115951001;Dbxref=GeneID:115951001,GenBank:XM_031068305.1;Name=XM_031068305.1;gbkey=mRNA;gene=LOC115951001;model_evidence=Supporting evidence includes similarity to: 2 mRNAs%2C 10 Proteins%2C and 100%25 coverage of the annotated genomic feature by RNAseq alignments%2C including 6 samples with support for all annotated introns;product=high mobility group B prote…
1_30722936_A_C	1_30722936_A_C_A	1	0.0922387	-0.841071	-0.723701	-0.498233	0.735827	0.357035	-0.114775	bio5	0.841071	1_30722936	NC_044904.1	30722936	A	C	C, C, C, C	upstream_gene_variant, upstream_gene_variant, downstream_gene_variant, intergenic_region	MODIFIER, MODIFIER, MODIFIER, MODIFIER	GENE_exon-XM_031069568.1-1, LOC115986557, gene-LOC115952396, GENE_exon-XM_031069568.1-1-LOC115986557	rna-XM_031069568.1, gene-LOC115986557, XM_031069568.1, GENE_exon-XM_031069568.1-1-LOC115986557	4845, 3903, 4845, 0	FALSE	FALSE	NA	NA	NA	NA	NA	NA	NA
3_15286694_T_G	3_15286694_T_G_T	1	0.0923143	-0.808554	-0.482276	-0.719466	0.832852	0.0570524	-0.255787	bio18	0.832852	3_15286694	NC_044906.1	15286694	T	G	G	intergenic_region	MODIFIER	GENE_exon-XM_031101090.1-1-GENE_exon-XM_031101726.1-1	GENE_exon-XM_031101090.1-1-GENE_exon-XM_031101726.1-1	0	FALSE	FALSE	NA	NA	NA	6998	ID=gene-LOC115979125;Dbxref=GeneID:115979125;Name=LOC115979125;gbkey=Gene;gene=LOC115979125;gene_biotype=protein_coding	6998	ID=rna-XM_031101090.1;Parent=gene-LOC115979125;Dbxref=GeneID:115979125,GenBank:XM_031101090.1;Name=XM_031101090.1;gbkey=mRNA;gene=LOC115979125;model_evidence=Supporting evidence includes similarity to: 2 ESTs%2C and 100%25 coverage of the annotated genomic feature by RNAseq alignments%2C including 37 samples with support for all annotated introns;product=uncharacterized LOC115979125;transcript_id…
1_2592491_G_T	1_2592491_G_T_T	1	0.0893258	-0.750343	-0.624785	-0.629106	0.822304	0.257701	-0.135497	bio18	0.822304	1_2592491	NC_044904.1	2592491	G	T	T, T, T	upstream_gene_variant, upstream_gene_variant, intergenic_region	MODIFIER, MODIFIER, MODIFIER	GENE_exon-XR_004087883.1-1, GENE_exon-XR_004087884.1-1, GENE_exon-XR_004087884.1-1-GENE_exon-XM_031117927.1-1	rna-XR_004087883.1, rna-XR_004087884.1, GENE_exon-XR_004087884.1-1-GENE_exon-XM_031117927.1-1	2565, 2564, 0	FALSE	FALSE	NA	NA	NA	NA	NA	NA	NA
6_39513249_A_C	6_39513249_A_C_A	1	0.0841071	-0.684974	-0.450588	-0.487684	0.78508	0.0132429	-0.299344	bio18	0.78508	6_39513249	NC_044909.1	39513249	A	C	C, C, C	upstream_gene_variant, downstream_gene_variant, intergenic_region	MODIFIER, MODIFIER, MODIFIER	gene-LOC115950538, GENE_exon-XM_031067728.1-1, LOC115993731-GENE_exon-XM_031067728.1-1	XM_031067728.1, rna-XM_031067728.1, LOC115993731-GENE_exon-XM_031067728.1-1	2892, 2892, 0	FALSE	FALSE	NA	NA	NA	2892	ID=gene-LOC115950538;Dbxref=GeneID:115950538;Name=LOC115950538;gbkey=Gene;gene=LOC115950538;gene_biotype=protein_coding	2892	ID=rna-XM_031067728.1;Parent=gene-LOC115950538;Dbxref=GeneID:115950538,GenBank:XM_031067728.1;Name=XM_031067728.1;gbkey=mRNA;gene=LOC115950538;model_evidence=Supporting evidence includes similarity to: 2 mRNAs%2C 17 ESTs%2C 13 Proteins%2C and 100%25 coverage of the annotated genomic feature by RNAseq alignments%2C including 40 samples with support for all annotated introns;product=NADH dehydrogen…
2_54773012_A_C	2_54773012_A_C_C	1	0.0837818	-0.730612	-0.384429	-0.767143	0.781446	-0.075555	-0.251993	bio18	0.781446	2_54773012	NC_044905.1	54773012	A	C	C	intergenic_region	MODIFIER	GENE_exon-XM_031096931.1-1-GENE_exon-XM_031085736.1-1	GENE_exon-XM_031096931.1-1-GENE_exon-XM_031085736.1-1	0	FALSE	FALSE	NA	NA	NA	NA	NA	NA	NA
1_388897_C_T	1_388897_C_T_T	1	0.0835935	-0.728297	-0.417859	-0.68479	0.759765	0.0265397	-0.248222	bio18	0.759765	1_388897	NC_044904.1	388897	C	T	T, T, T	upstream_gene_variant, upstream_gene_variant, intergenic_region	MODIFIER, MODIFIER, MODIFIER	gene-LOC115977661, GENE_exon-XM_031099677.1-1, GENE_exon-XM_031086606.1-1-GENE_exon-XM_031099677.1-1	XM_031099677.1, rna-XM_031099677.1, GENE_exon-XM_031086606.1-1-GENE_exon-XM_031099677.1-1	3797, 3797, 0	FALSE	FALSE	NA	NA	NA	NA	NA	NA	NA
10_61795396_A_C	10_61795396_A_C_C	1	0.0763341	-0.673165	-0.354957	-0.74899	0.733497	-0.0471519	-0.170296	bio15	0.74899	10_61795396	NC_044913.1	61795396	A	C	C	intergenic_region	MODIFIER	GENE_exon-XR_004086304.1-1-gene-TRNAM-CAU-24	GENE_exon-XR_004086304.1-1-gene-TRNAM-CAU-24	0	FALSE	FALSE	NA	NA	NA	NA	NA	NA	NA
7_40746084_T_A	7_40746084_T_A_A	1	-0.0785758	0.675809	0.366431	0.643135	-0.737211	0.0175979	0.240691	bio18	0.737211	7_40746084	NC_044910.1	40746084	T	A	A, A, A	upstream_gene_variant, downstream_gene_variant, intergenic_region	MODIFIER, MODIFIER, MODIFIER	gene-LOC115951343, GENE_exon-XM_031068555.1-1, GENE_exon-XM_031070904.1-1-GENE_exon-XM_031068555.1-1	XM_031068555.1, rna-XM_031068555.1, GENE_exon-XM_031070904.1-1-GENE_exon-XM_031068555.1-1	1735, 1735, 0	FALSE	FALSE	NA	NA	NA	1735	ID=gene-LOC115951343;Dbxref=GeneID:115951343;Name=LOC115951343;gbkey=Gene;gene=LOC115951343;gene_biotype=protein_coding	1735	ID=rna-XM_031068555.1;Parent=gene-LOC115951343;Dbxref=GeneID:115951343,GenBank:XM_031068555.1;Name=XM_031068555.1;gbkey=mRNA;gene=LOC115951343;model_evidence=Supporting evidence includes similarity to: 2 mRNAs%2C 4 ESTs%2C 2 Proteins%2C and 85%25 coverage of the annotated genomic feature by RNAseq alignments;product=uncharacterized LOC115951343;transcript_id=XM_031068555.1
11_40346421_C_T	11_40346421_C_T_T	1	0.0758892	-0.66442	-0.39923	-0.603579	0.736495	0.0678768	-0.120259	bio18	0.736495	11_40346421	NC_044914.1	40346421	C	T	T, T, T, T	upstream_gene_variant, downstream_gene_variant, downstream_gene_variant, intergenic_region	MODIFIER, MODIFIER, MODIFIER, MODIFIER	GENE_exon-XM_031086000.1-1, LOC115966855, gene-LOC115966856, GENE_exon-XM_031086000.1-1-GENE_exon-XM_031086980.1-1	rna-XM_031086000.1, gene-LOC115966855, XM_031086000.1, GENE_exon-XM_031086000.1-1-GENE_exon-XM_031086980.1-1	314, 2593, 314, 0	FALSE	FALSE	NA	NA	NA	NA	NA	NA	NA
10_21879562_T_A	10_21879562_T_A_A	1	-0.074701	0.630267	0.406572	0.557789	-0.709952	-0.0866098	0.181164	bio18	0.709952	10_21879562	NC_044913.1	21879562	T	A	A, A, A	upstream_gene_variant, downstream_gene_variant, intergenic_region	MODIFIER, MODIFIER, MODIFIER	gene-LOC115962684, GENE_exon-XM_031081568.1-1, GENE_exon-XM_031082698.1-1-GENE_exon-XM_031081568.1-1	XM_031081568.1, rna-XM_031081568.1, GENE_exon-XM_031082698.1-1-GENE_exon-XM_031081568.1-1	596, 596, 0	FALSE	FALSE	NA	NA	NA	596	ID=gene-LOC115962684;Dbxref=GeneID:115962684;Name=LOC115962684;gbkey=Gene;gene=LOC115962684;gene_biotype=protein_coding	596	ID=rna-XM_031081568.1;Parent=gene-LOC115962684;Dbxref=GeneID:115962684,GenBank:XM_031081568.1;Name=XM_031081568.1;gbkey=mRNA;gene=LOC115962684;model_evidence=Supporting evidence includes similarity to: 2 mRNAs%2C 17 ESTs%2C 7 Proteins%2C and 100%25 coverage of the annotated genomic feature by RNAseq alignments%2C including 40 samples with support for all annotated introns;product=H/ACA ribonucleo…
12_18821008_C_T	12_18821008_C_T_T	1	0.0704023	-0.583357	-0.39449	-0.446382	0.69007	0.215755	-0.13693	bio18	0.69007	12_18821008	NC_044915.1	18821008	C	T	T, T, T, T	missense_variant, upstream_gene_variant, upstream_gene_variant, non_coding_transcript_variant	MODERATE, MODIFIER, MODIFIER, MODIFIER	GENE_exon-XM_031089988.1-1, gene-LOC115970014, GENE_exon-XM_031089667.1-1, gene-LOC115970342	rna-XM_031089988.1, XM_031089667.1, rna-XM_031089667.1, XM_031089988.1	0, 3789, 3789, 0	TRUE	TRUE	gene, exon, CDS, mRNA	ID=gene-LOC115970342;Dbxref=GeneID:115970342;Name=LOC115970342;gbkey=Gene;gene=LOC115970342;gene_biotype=protein_coding	ID=rna-XM_031089988.1;Parent=gene-LOC115970342;Dbxref=GeneID:115970342,GenBank:XM_031089988.1;Name=XM_031089988.1;gbkey=mRNA;gene=LOC115970342;model_evidence=Supporting evidence includes similarity to: 5 Proteins;product=uncharacterized LOC115970342;transcript_id=XM_031089988.1	0	NA	0	NA
8_50603049_A_C	8_50603049_A_C_A	1	-0.0761239	0.679414	0.467237	0.272722	-0.596182	-0.190954	0.26904	bio5	0.679414	8_50603049	NC_044911.1	50603049	A	C	C, C	missense_variant, non_coding_transcript_variant	MODERATE, MODIFIER	GENE_exon-XM_031075270.1-1, gene-LOC115957026	rna-XM_031075270.1, XM_031075270.1	0, 0	TRUE	TRUE	gene, mRNA, exon, CDS	ID=gene-LOC115957026;Dbxref=GeneID:115957026;Name=LOC115957026;gbkey=Gene;gene=LOC115957026;gene_biotype=protein_coding	ID=rna-XM_031075270.1;Parent=gene-LOC115957026;Dbxref=GeneID:115957026,GenBank:XM_031075270.1;Name=XM_031075270.1;gbkey=mRNA;gene=LOC115957026;model_evidence=Supporting evidence includes similarity to: 5 Proteins;product=ethylene-responsive transcription factor ERF086-like;transcript_id=XM_031075270.1	0	NA	0	NA
3_65503395_A_G	3_65503395_A_G_A	1	-0.0691691	0.613793	0.320207	0.561897	-0.671519	-0.0420237	0.130281	bio18	0.671519	3_65503395	NC_044906.1	65503395	A	G	G, G, G, G	upstream_gene_variant, upstream_gene_variant, intron_variant, non_coding_transcript_variant	MODIFIER, MODIFIER, MODIFIER, MODIFIER	gene-LOC115982892, GENE_exon-XM_031105637.1-1, GENE_exon-XM_031105636.1-1, gene-LOC115982891	XM_031105637.1, rna-XM_031105637.1, rna-XM_031105636.1, XM_031105636.1	2915, 2915, 0, 0	TRUE	TRUE	gene, mRNA	ID=gene-LOC115982891;Dbxref=GeneID:115982891;Name=LOC115982891;gbkey=Gene;gene=LOC115982891;gene_biotype=protein_coding	ID=rna-XM_031105636.1;Parent=gene-LOC115982891;Dbxref=GeneID:115982891,GenBank:XM_031105636.1;Name=XM_031105636.1;gbkey=mRNA;gene=LOC115982891;model_evidence=Supporting evidence includes similarity to: 1 mRNA%2C 6 Proteins%2C and 100%25 coverage of the annotated genomic feature by RNAseq alignments%2C including 24 samples with support for all annotated introns;product=uncharacterized LOC115982891…	0	NA	0	NA
12_41204882_G_A	12_41204882_G_A_A	1	0.0715894	-0.669201	-0.414854	-0.405308	0.561732	0.106272	-0.211142	bio5	0.669201	12_41204882	NC_044915.1	41204882	G	A	A, A, A	synonymous_variant, upstream_gene_variant, non_coding_transcript_variant	LOW, MODIFIER, MODIFIER	GENE_exon-XM_031092700.1-1, gene-TRNAT-CGU-5, gene-LOC115972418	rna-XM_031092700.1, rna-TRNAT-CGU-5, XM_031092700.1	0, 3916, 0	TRUE	TRUE	gene, mRNA, exon, CDS	ID=gene-LOC115972418;Dbxref=GeneID:115972418;Name=LOC115972418;gbkey=Gene;gene=LOC115972418;gene_biotype=protein_coding	ID=rna-XM_031092700.1;Parent=gene-LOC115972418;Dbxref=GeneID:115972418,GenBank:XM_031092700.1;Name=XM_031092700.1;gbkey=mRNA;gene=LOC115972418;model_evidence=Supporting evidence includes similarity to: 1 mRNA%2C 2 Proteins%2C and 100%25 coverage of the annotated genomic feature by RNAseq alignments;product=uncharacterized LOC115972418;transcript_id=XM_031092700.1	0	NA	0	NA
2_28334159_A_G	2_28334159_A_G_A	1	-0.0735958	0.650846	0.418893	0.309195	-0.58497	-0.0681883	0.297622	bio5	0.650846	2_28334159	NC_044905.1	28334159	A	G	G	intergenic_region	MODIFIER	GENE_exon-XM_031095898.1-1-gene-TRNAG-CCC-2	GENE_exon-XM_031095898.1-1-gene-TRNAG-CCC-2	0	FALSE	FALSE	NA	NA	NA	8591	ID=gene-LOC115975198;Dbxref=GeneID:115975198;Name=LOC115975198;gbkey=Gene;gene=LOC115975198;gene_biotype=protein_coding	8591	ID=rna-XM_031095898.1;Parent=gene-LOC115975198;Dbxref=GeneID:115975198,GenBank:XM_031095898.1;Name=XM_031095898.1;gbkey=mRNA;gene=LOC115975198;model_evidence=Supporting evidence includes similarity to: 3 mRNAs%2C 3 ESTs%2C 2 Proteins%2C and 100%25 coverage of the annotated genomic feature by RNAseq alignments%2C including 37 samples with support for all annotated introns;product=uncharacterized L…
12_29171305_T_C	12_29171305_T_C_C	1	0.068428	-0.532039	-0.346423	-0.419149	0.650698	0.134851	-0.280189	bio18	0.650698	12_29171305	NC_044915.1	29171305	T	C	C, C, C, C, C, C	missense_variant, missense_variant, missense_variant, non_coding_transcript_variant, non_coding_transcript_variant, non_coding_transcript_variant	MODERATE, MODERATE, MODERATE, MODIFIER, MODIFIER, MODIFIER	GENE_exon-XM_031091313.1-1, GENE_exon-XM_031091314.1-1, GENE_exon-XM_031091315.1-1, gene-LOC115971407, gene-LOC115971407, gene-LOC115971407	rna-XM_031091313.1, rna-XM_031091314.1, rna-XM_031091315.1, XM_031091313.1, XM_031091314.1, XM_031091315.1	0, 0, 0, 0, 0, 0	TRUE	TRUE	mRNA, gene, mRNA, mRNA, CDS, exon, exon, exon, CDS, CDS	ID=gene-LOC115971407;Dbxref=GeneID:115971407;Name=LOC115971407;gbkey=Gene;gene=LOC115971407;gene_biotype=protein_coding	ID=rna-XM_031091313.1;Parent=gene-LOC115971407;Dbxref=GeneID:115971407,GenBank:XM_031091313.1;Name=XM_031091313.1;gbkey=mRNA;gene=LOC115971407;model_evidence=Supporting evidence includes similarity to: 4 mRNAs%2C 10 Proteins%2C and 99%25 coverage of the annotated genomic feature by RNAseq alignments%2C including 39 samples with support for all annotated introns;product=protein NRT1/ PTR FAMILY 1.…	0	NA	0	NA
3_65565294_A_C	3_65565294_A_C_C	1	0.0623603	-0.513599	-0.37771	-0.391789	0.647778	0.113522	-0.0523641	bio18	0.647778	3_65565294	NC_044906.1	65565294	A	C	C, C, C, C, C	upstream_gene_variant, upstream_gene_variant, downstream_gene_variant, downstream_gene_variant, intergenic_region	MODIFIER, MODIFIER, MODIFIER, MODIFIER, MODIFIER	GENE_exon-XM_031105638.1-1, GENE_exon-XM_031105640.1-1, gene-LOC115982893, gene-LOC115982893, GENE_exon-XM_031105640.1-1-GENE_exon-XM_031105641.1-1	rna-XM_031105638.1, rna-XM_031105640.1, XM_031105638.1, XM_031105640.1, GENE_exon-XM_031105640.1-1-GENE_exon-XM_031105641.1-1	3269, 3145, 3269, 3145, 0	FALSE	FALSE	NA	NA	NA	NA	NA	NA	NA
12_25050938_T_C	12_25050938_T_C_C	1	0.0759276	-0.64581	-0.514906	-0.276279	0.632646	0.271469	-0.223241	bio5	0.64581	12_25050938	NC_044915.1	25050938	T	C	C, C, C, C	intron_variant, intron_variant, non_coding_transcript_variant, non_coding_transcript_variant	MODIFIER, MODIFIER, MODIFIER, MODIFIER	GENE_exon-XM_031090915.1-1, GENE_exon-XM_031090914.1-1, gene-LOC115971177, gene-LOC115971177	rna-XM_031090915.1, rna-XM_031090914.1, XM_031090914.1, XM_031090915.1	0, 0, 0, 0	TRUE	TRUE	gene, mRNA, mRNA	ID=gene-LOC115971177;Dbxref=GeneID:115971177;Name=LOC115971177;gbkey=Gene;gene=LOC115971177;gene_biotype=protein_coding	ID=rna-XM_031090915.1;Parent=gene-LOC115971177;Dbxref=GeneID:115971177,GenBank:XM_031090915.1;Name=XM_031090915.1;gbkey=mRNA;gene=LOC115971177;model_evidence=Supporting evidence includes similarity to: 1 mRNA%2C 6 ESTs%2C 3 Proteins%2C and 100%25 coverage of the annotated genomic feature by RNAseq alignments%2C including 38 samples with support for all annotated introns;product=protein KAKU4%2C t…	0	NA	0	NA
2_98503772_C_T	2_98503772_C_T_T	1	0.063986	-0.545305	-0.313932	-0.526352	0.641974	-0.0030997	-0.123506	bio18	0.641974	2_98503772	NC_044905.1	98503772	C	T	T	intergenic_region	MODIFIER	GENE_exon-XM_031099300.1-1-GENE_exon-XM_031099301.1-1	GENE_exon-XM_031099300.1-1-GENE_exon-XM_031099301.1-1	0	FALSE	FALSE	NA	NA	NA	12091	ID=gene-LOC115977452;Dbxref=GeneID:115977452;Name=LOC115977452;gbkey=Gene;gene=LOC115977452;gene_biotype=protein_coding	12091	ID=rna-XM_031099300.1;Parent=gene-LOC115977452;Dbxref=GeneID:115977452,GenBank:XM_031099300.1;Name=XM_031099300.1;gbkey=mRNA;gene=LOC115977452;model_evidence=Supporting evidence includes similarity to: 4 mRNAs%2C 7 ESTs%2C 3 Proteins%2C and 100%25 coverage of the annotated genomic feature by RNAseq alignments%2C including 39 samples with support for all annotated introns;product=1-acylglycerol-3-…
1_45787420_C_T	1_45787420_C_T_T	1	0.06768	-0.567471	-0.641584	-0.107089	0.528114	0.477442	-0.100525	bio6	0.641584	1_45787420	NC_044904.1	45787420	C	T	T, T, T, T	intron_variant, intron_variant, non_coding_transcript_variant, non_coding_transcript_variant	MODIFIER, MODIFIER, MODIFIER, MODIFIER	GENE_exon-XM_031114743.1-1, GENE_exon-XM_031114738.1-1, gene-LOC115990975, gene-LOC115990975	rna-XM_031114743.1, rna-XM_031114738.1, XM_031114738.1, XM_031114743.1	0, 0, 0, 0	TRUE	TRUE	gene, mRNA, mRNA	ID=gene-LOC115990975;Dbxref=GeneID:115990975;Name=LOC115990975;gbkey=Gene;gene=LOC115990975;gene_biotype=protein_coding	ID=rna-XM_031114738.1;Parent=gene-LOC115990975;Dbxref=GeneID:115990975,GenBank:XM_031114738.1;Name=XM_031114738.1;gbkey=mRNA;gene=LOC115990975;model_evidence=Supporting evidence includes similarity to: 5 mRNAs%2C 2 ESTs%2C 1 Protein%2C and 100%25 coverage of the annotated genomic feature by RNAseq alignments%2C including 36 samples with support for all annotated introns;product=uncharacterized LO…	0	NA	0	NA
10_31884022_C_T	10_31884022_C_T_T	1	0.0666782	-0.612744	-0.360584	-0.578279	0.641261	-0.0212544	-0.0528834	bio18	0.641261	10_31884022	NC_044913.1	31884022	C	T	T	intergenic_region	MODIFIER	GENE_exon-XR_004086108.1-1-GENE_exon-XM_031085173.1-1	GENE_exon-XR_004086108.1-1-GENE_exon-XM_031085173.1-1	0	FALSE	FALSE	NA	NA	NA	NA	NA	NA	NA
11_45621440_C_G	11_45621440_C_G_C	1	-0.0742885	0.640335	0.435643	0.25275	-0.594959	-0.211825	0.303787	bio5	0.640335	11_45621440	NC_044914.1	45621440	C	G	G	intergenic_region	MODIFIER	GENE_exon-XM_031087849.1-1-GENE_exon-XM_031088117.1-1	GENE_exon-XM_031087849.1-1-GENE_exon-XM_031088117.1-1	0	FALSE	FALSE	NA	NA	NA	NA	NA	NA	NA
7_32179222_A_G	7_32179222_A_G_A	1	-0.0734448	0.639563	0.479832	0.244118	-0.592567	-0.309974	0.227209	bio5	0.639563	7_32179222	NC_044910.1	32179222	A	G	G, G, G	upstream_gene_variant, downstream_gene_variant, intergenic_region	MODIFIER, MODIFIER, MODIFIER	gene-LOC115952334, GENE_exon-XM_031069492.1-1, GENE_exon-XM_031071618.1-1-GENE_exon-XM_031069492.1-1	XM_031069492.1, rna-XM_031069492.1, GENE_exon-XM_031071618.1-1-GENE_exon-XM_031069492.1-1	943, 943, 0	FALSE	FALSE	NA	NA	NA	943	ID=gene-LOC115952334;Dbxref=GeneID:115952334;Name=LOC115952334;gbkey=Gene;gene=LOC115952334;gene_biotype=protein_coding	943	ID=rna-XM_031069492.1;Parent=gene-LOC115952334;Dbxref=GeneID:115952334,GenBank:XM_031069492.1;Name=XM_031069492.1;gbkey=mRNA;gene=LOC115952334;model_evidence=Supporting evidence includes similarity to: 2 mRNAs%2C 2 ESTs%2C 12 Proteins%2C and 100%25 coverage of the annotated genomic feature by RNAseq alignments%2C including 34 samples with support for all annotated introns;product=RING-H2 finger p…
12_24927783_G_A	12_24927783_G_A_G	1	-0.071245	0.638702	0.589588	0.0681615	-0.494187	-0.414799	0.202945	bio5	0.638702	12_24927783	NC_044915.1	24927783	G	A	A, A, A, A, A, A, A	upstream_gene_variant, upstream_gene_variant, upstream_gene_variant, upstream_gene_variant, upstream_gene_variant, upstream_gene_variant, intergenic_region	MODIFIER, MODIFIER, MODIFIER, MODIFIER, MODIFIER, MODIFIER, MODIFIER	GENE_exon-XM_031091556.1-1, gene-LOC115971561, GENE_exon-XM_031091554.1-1, GENE_exon-XM_031091555.1-1, gene-LOC115971561, gene-LOC115971561, GENE_exon-XM_031090780.1-1-GENE_exon-XM_031091556.1-1	rna-XM_031091556.1, XM_031091554.1, rna-XM_031091554.1, rna-XM_031091555.1, XM_031091556.1, XM_031091555.1, GENE_exon-XM_031090780.1-1-GENE_exon-XM_031091556.1-1	2032, 2032, 2032, 2032, 2032, 2032, 0	FALSE	FALSE	NA	NA	NA	NA	NA	NA	NA
7_32119074_G_A	7_32119074_G_A_A	1	0.0716772	-0.636377	-0.349538	-0.286668	0.585375	0.151292	-0.298978	bio5	0.636377	7_32119074	NC_044910.1	32119074	G	A	A, A, A, A	downstream_gene_variant, downstream_gene_variant, intron_variant, non_coding_transcript_variant	MODIFIER, MODIFIER, MODIFIER, MODIFIER	gene-LOC115953377, GENE_exon-XM_031071005.1-1, GENE_exon-XM_031071006.1-1, gene-LOC115953378	XM_031071005.1, rna-XM_031071005.1, rna-XM_031071006.1, XM_031071006.1	3559, 3559, 0, 0	TRUE	TRUE	mRNA, gene	ID=gene-LOC115953378;Dbxref=GeneID:115953378;Name=LOC115953378;gbkey=Gene;gene=LOC115953378;gene_biotype=protein_coding	ID=rna-XM_031071006.1;Parent=gene-LOC115953378;Dbxref=GeneID:115953378,GenBank:XM_031071006.1;Name=XM_031071006.1;gbkey=mRNA;gene=LOC115953378;model_evidence=Supporting evidence includes similarity to: 2 mRNAs%2C 7 ESTs%2C 5 Proteins%2C and 100%25 coverage of the annotated genomic feature by RNAseq alignments%2C including 40 samples with support for all annotated introns;product=elongation factor…	0	NA	0	NA
3_18809894_A_C	3_18809894_A_C_C	1	0.0665115	-0.567683	-0.411632	-0.499097	0.630316	0.144562	-0.101288	bio18	0.630316	3_18809894	NC_044906.1	18809894	A	C	C	intergenic_region	MODIFIER	GENE_exon-XM_031102723.1-1-GENE_exon-XM_031101458.1-1	GENE_exon-XM_031102723.1-1-GENE_exon-XM_031101458.1-1	0	FALSE	FALSE	NA	NA	NA	NA	NA	NA	NA
10_25468614_G_A	10_25468614_G_A_A	1	0.0700119	-0.629246	-0.330937	-0.479374	0.587155	-0.0538443	-0.275227	bio5	0.629246	10_25468614	NC_044913.1	25468614	G	A	A, A	intron_variant, non_coding_transcript_variant	MODIFIER, MODIFIER	GENE_exon-XM_031082316.1-1, gene-LOC115963351	rna-XM_031082316.1, XM_031082316.1	0, 0	TRUE	TRUE	gene, mRNA	ID=gene-LOC115963351;Dbxref=GeneID:115963351;Name=LOC115963351;gbkey=Gene;gene=LOC115963351;gene_biotype=protein_coding	ID=rna-XM_031082316.1;Parent=gene-LOC115963351;Dbxref=GeneID:115963351,GenBank:XM_031082316.1;Name=XM_031082316.1;gbkey=mRNA;gene=LOC115963351;model_evidence=Supporting evidence includes similarity to: 3 mRNAs%2C 7 ESTs%2C 3 Proteins%2C and 100%25 coverage of the annotated genomic feature by RNAseq alignments%2C including 40 samples with support for all annotated introns;product=synaptotagmin-5;t…	0	NA	0	NA
5_63133399_T_C	5_63133399_T_C_C	1	-0.0703466	0.627558	0.346847	0.542684	-0.60718	-0.0239367	0.235722	bio5	0.627558	5_63133399	NC_044908.1	63133399	T	C	C, C	intron_variant, non_coding_transcript_variant	MODIFIER, MODIFIER	GENE_exon-XM_031115630.1-1, gene-LOC115991739	rna-XM_031115630.1, XM_031115630.1	0, 0	TRUE	TRUE	mRNA, gene	ID=gene-LOC115991739;Dbxref=GeneID:115991739;Name=LOC115991739;gbkey=Gene;gene=LOC115991739;gene_biotype=protein_coding	ID=rna-XM_031115630.1;Parent=gene-LOC115991739;Dbxref=GeneID:115991739,GenBank:XM_031115630.1;Name=XM_031115630.1;gbkey=mRNA;gene=LOC115991739;model_evidence=Supporting evidence includes similarity to: 4 mRNAs%2C 3 ESTs%2C 7 Proteins%2C and 100%25 coverage of the annotated genomic feature by RNAseq alignments%2C including 35 samples with support for all annotated introns;product=transcriptional a…	0	NA	0	NA
1_10042008_T_A	1_10042008_T_A_A	1	0.0689515	-0.627208	-0.38436	-0.316538	0.550831	0.144876	-0.234365	bio5	0.627208	1_10042008	NC_044904.1	10042008	T	A	A, A, A, A	downstream_gene_variant, downstream_gene_variant, intron_variant, non_coding_transcript_variant	MODIFIER, MODIFIER, MODIFIER, MODIFIER	gene-LOC115977791, GENE_exon-XM_031099814.1-1, GENE_exon-XM_031099837.1-1, gene-LOC115977808	XM_031099814.1, rna-XM_031099814.1, rna-XM_031099837.1, XM_031099837.1	3454, 3454, 0, 0	TRUE	TRUE	gene, mRNA	ID=gene-LOC115977808;Dbxref=GeneID:115977808;Name=LOC115977808;gbkey=Gene;gene=LOC115977808;gene_biotype=protein_coding	ID=rna-XM_031099837.1;Parent=gene-LOC115977808;Dbxref=GeneID:115977808,GenBank:XM_031099837.1;Name=XM_031099837.1;gbkey=mRNA;gene=LOC115977808;model_evidence=Supporting evidence includes similarity to: 60 Proteins;product=peroxidase N-like;transcript_id=XM_031099837.1	0	NA	0	NA
12_3205434_G_A	12_3205434_G_A_G	1	-0.0677506	0.627197	0.497359	0.186833	-0.489471	-0.346898	0.173379	bio5	0.627197	12_3205434	NC_044915.1	3205434	G	A	A, A, A, A, A, A	missense_variant, missense_variant, missense_variant, non_coding_transcript_variant, non_coding_transcript_variant, non_coding_transcript_variant	MODERATE, MODERATE, MODERATE, MODIFIER, MODIFIER, MODIFIER	GENE_exon-XM_031092818.1-1, GENE_exon-XM_031092819.1-1, GENE_exon-XM_031092820.1-1, gene-LOC115972509, gene-LOC115972509, gene-LOC115972509	rna-XM_031092818.1, rna-XM_031092819.1, rna-XM_031092820.1, XM_031092818.1, XM_031092819.1, XM_031092820.1	0, 0, 0, 0, 0, 0	TRUE	TRUE	gene, mRNA, mRNA, mRNA, exon, CDS, CDS, exon, exon, CDS	ID=gene-LOC115972509;Dbxref=GeneID:115972509;Name=LOC115972509;gbkey=Gene;gene=LOC115972509;gene_biotype=protein_coding	ID=rna-XM_031092819.1;Parent=gene-LOC115972509;Dbxref=GeneID:115972509,GenBank:XM_031092819.1;Name=XM_031092819.1;gbkey=mRNA;gene=LOC115972509;model_evidence=Supporting evidence includes similarity to: 7 ESTs%2C 2 Proteins%2C and 100%25 coverage of the annotated genomic feature by RNAseq alignments%2C including 13 samples with support for all annotated introns;product=uncharacterized LOC115972509…	0	NA	0	NA
2_16543566_T_C	2_16543566_T_C_C	1	0.0703293	-0.605789	-0.372012	-0.408794	0.626445	0.134848	-0.22019	bio18	0.626445	2_16543566	NC_044905.1	16543566	T	C	C, C	synonymous_variant, non_coding_transcript_variant	LOW, MODIFIER	GENE_exon-XM_031095257.1-1, gene-LOC115974751	rna-XM_031095257.1, XM_031095257.1	0, 0	TRUE	TRUE	gene, mRNA, exon, CDS	ID=gene-LOC115974751;Dbxref=GeneID:115974751;Name=LOC115974751;gbkey=Gene;gene=LOC115974751;gene_biotype=protein_coding	ID=rna-XM_031095257.1;Parent=gene-LOC115974751;Dbxref=GeneID:115974751,GenBank:XM_031095257.1;Name=XM_031095257.1;gbkey=mRNA;gene=LOC115974751;model_evidence=Supporting evidence includes similarity to: 10 mRNAs%2C 42 ESTs%2C 62 Proteins%2C and 100%25 coverage of the annotated genomic feature by RNAseq alignments%2C including 40 samples with support for all annotated introns;product=probable cellu…	0	NA	0	NA
6_28648165_C_T	6_28648165_C_T_T	1	-0.069557	0.575578	0.435276	0.41268	-0.624259	-0.169252	0.199334	bio18	0.624259	6_28648165	NC_044909.1	28648165	C	T	T	intergenic_region	MODIFIER	GENE_exon-XM_031118090.1-1-GENE_exon-XR_004083093.1-1	GENE_exon-XM_031118090.1-1-GENE_exon-XR_004083093.1-1	0	FALSE	FALSE	NA	NA	NA	22644	ID=gene-LOC115994067;Dbxref=GeneID:115994067;Name=LOC115994067;gbkey=Gene;gene=LOC115994067;gene_biotype=protein_coding	22644	ID=rna-XM_031118090.1;Parent=gene-LOC115994067;Dbxref=GeneID:115994067,GenBank:XM_031118090.1;Name=XM_031118090.1;gbkey=mRNA;gene=LOC115994067;model_evidence=Supporting evidence includes similarity to: 5 mRNAs%2C 3 ESTs%2C 9 Proteins%2C and 100%25 coverage of the annotated genomic feature by RNAseq alignments%2C including 9 samples with support for all annotated introns;product=callose synthase 5…
12_26527208_A_G	12_26527208_A_G_A	1	0.067156	-0.572499	-0.459977	-0.376663	0.623993	0.158388	-0.0894014	bio18	0.623993	12_26527208	NC_044915.1	26527208	A	G	G	intergenic_region	MODIFIER	GENE_exon-XM_031090088.1-1-GENE_exon-XM_031089566.1-1	GENE_exon-XM_031090088.1-1-GENE_exon-XM_031089566.1-1	0	FALSE	FALSE	NA	NA	NA	NA	NA	NA	NA
5_43358408_A_T	5_43358408_A_T_T	1	0.0684451	-0.611987	-0.32771	-0.422393	0.623312	0.0354333	-0.182636	bio18	0.623312	5_43358408	NC_044908.1	43358408	A	T	T	intergenic_region	MODIFIER	GENE_exon-XM_031114346.1-1-GENE_exon-XM_031117218.1-1	GENE_exon-XM_031114346.1-1-GENE_exon-XM_031117218.1-1	0	FALSE	FALSE	NA	NA	NA	11044	ID=gene-LOC115992965;Dbxref=GeneID:115992965;Name=LOC115992965;gbkey=Gene;gene=LOC115992965;gene_biotype=protein_coding	11044	ID=rna-XM_031117219.1;Parent=gene-LOC115992965;Dbxref=GeneID:115992965,GenBank:XM_031117219.1;Name=XM_031117219.1;gbkey=mRNA;gene=LOC115992965;model_evidence=Supporting evidence includes similarity to: 1 mRNA%2C 2 Proteins%2C and 100%25 coverage of the annotated genomic feature by RNAseq alignments%2C including 1 sample with support for all annotated introns;product=uncharacterized LOC115992965%2…
2_21905013_A_G	2_21905013_A_G_G	1	0.06519	-0.583555	-0.402149	-0.561528	0.623175	0.00930479	-0.0460499	bio18	0.623175	2_21905013	NC_044905.1	21905013	A	G	G, G, G, G, G, G	upstream_gene_variant, upstream_gene_variant, upstream_gene_variant, downstream_gene_variant, intron_variant, non_coding_transcript_variant	MODIFIER, MODIFIER, MODIFIER, MODIFIER, MODIFIER, MODIFIER	gene-LOC115974961, GENE_exon-XM_031095559.1-1, gene-LOC115974962, GENE_exon-XM_031095560.1-1, GENE_exon-XM_031095558.1-1, gene-LOC115974960	XM_031095559.1, rna-XM_031095559.1, XM_031095560.1, rna-XM_031095560.1, rna-XM_031095558.1, XM_031095558.1	1923, 1923, 3429, 3429, 0, 0	TRUE	TRUE	gene, mRNA	ID=gene-LOC115974960;Dbxref=GeneID:115974960;Name=LOC115974960;gbkey=Gene;gene=LOC115974960;gene_biotype=protein_coding	ID=rna-XM_031095558.1;Parent=gene-LOC115974960;Dbxref=GeneID:115974960,GenBank:XM_031095558.1;Name=XM_031095558.1;gbkey=mRNA;gene=LOC115974960;model_evidence=Supporting evidence includes similarity to: 4 mRNAs%2C 6 ESTs%2C 18 Proteins%2C and 100%25 coverage of the annotated genomic feature by RNAseq alignments%2C including 40 samples with support for all annotated introns;product=SPX domain-conta…	0	NA	0	NA
7_31746523_C_T	7_31746523_C_T_C	1	-0.0714526	0.622793	0.535648	0.191563	-0.538208	-0.279485	0.228985	bio5	0.622793	7_31746523	NC_044910.1	31746523	C	T	T, T, T, T	missense_variant, downstream_gene_variant, downstream_gene_variant, non_coding_transcript_variant	MODERATE, MODIFIER, MODIFIER, MODIFIER	GENE_exon-XM_031069779.1-1, gene-LOC115952455, GENE_exon-XM_031069631.1-1, gene-LOC115952603	rna-XM_031069779.1, XM_031069631.1, rna-XM_031069631.1, XM_031069779.1	0, 4134, 4134, 0	TRUE	TRUE	exon, mRNA, gene, CDS	ID=gene-LOC115952603;Dbxref=GeneID:115952603;Name=LOC115952603;gbkey=Gene;gene=LOC115952603;gene_biotype=protein_coding	ID=rna-XM_031069779.1;Parent=gene-LOC115952603;Dbxref=GeneID:115952603,GenBank:XM_031069779.1;Name=XM_031069779.1;gbkey=mRNA;gene=LOC115952603;model_evidence=Supporting evidence includes similarity to: 5 mRNAs%2C 22 ESTs%2C 103 Proteins%2C and 100%25 coverage of the annotated genomic feature by RNAseq alignments;product=receptor-like protein kinase FERONIA;transcript_id=XM_031069779.1	0	NA	0	NA
8_50522128_C_T	8_50522128_C_T_C	1	-0.0704232	0.582155	0.375881	0.351027	-0.622115	-0.115883	0.281969	bio18	0.622115	8_50522128	NC_044911.1	50522128	C	T	T	non_coding_transcript_exon_variant	MODIFIER	LOC115955836	gene-LOC115955836	0	FALSE	FALSE	pseudogene, exon			NA	NA	NA	NA
2_87568851_T_G	2_87568851_T_G_G	1	0.0682185	-0.545716	-0.366281	-0.327231	0.621984	0.184612	-0.270568	bio18	0.621984	2_87568851	NC_044905.1	87568851	T	G	G, G	intron_variant, non_coding_transcript_variant	MODIFIER, MODIFIER	GENE_exon-XM_031098661.1-1, gene-LOC115977032	rna-XM_031098661.1, XM_031098661.1	0, 0	TRUE	TRUE	gene, mRNA	ID=gene-LOC115977032;Dbxref=GeneID:115977032;Name=LOC115977032;gbkey=Gene;gene=LOC115977032;gene_biotype=protein_coding	ID=rna-XM_031098661.1;Parent=gene-LOC115977032;Dbxref=GeneID:115977032,GenBank:XM_031098661.1;Name=XM_031098661.1;gbkey=mRNA;gene=LOC115977032;model_evidence=Supporting evidence includes similarity to: 6 mRNAs%2C 3 ESTs%2C 3 Proteins%2C and 100%25 coverage of the annotated genomic feature by RNAseq alignments%2C including 7 samples with support for all annotated introns;product=uncharacterized LO…	0	NA	0	NA
8_48432647_T_A	8_48432647_T_A_A	1	0.0642232	-0.539327	-0.332823	-0.495103	0.621777	0.0278525	-0.16098	bio18	0.621777	8_48432647	NC_044911.1	48432647	T	A	A, A, A, A	intron_variant, intron_variant, non_coding_transcript_variant, non_coding_transcript_variant	MODIFIER, MODIFIER, MODIFIER, MODIFIER	GENE_exon-XM_031072582.1-1, GENE_exon-XM_031072583.1-1, gene-LOC115954663, gene-LOC115954663	rna-XM_031072582.1, rna-XM_031072583.1, XM_031072582.1, XM_031072583.1	0, 0, 0, 0	TRUE	TRUE	mRNA, gene, mRNA	ID=gene-LOC115954663;Dbxref=GeneID:115954663;Name=LOC115954663;gbkey=Gene;gene=LOC115954663;gene_biotype=protein_coding	ID=rna-XM_031072582.1;Parent=gene-LOC115954663;Dbxref=GeneID:115954663,GenBank:XM_031072582.1;Name=XM_031072582.1;gbkey=mRNA;gene=LOC115954663;model_evidence=Supporting evidence includes similarity to: 1 mRNA%2C 2 ESTs%2C 4 Proteins%2C and 100%25 coverage of the annotated genomic feature by RNAseq alignments;product=U-box domain-containing protein 33-like%2C transcript variant X1;transcript_id=XM…	0	NA	0	NA
7_32574431_G_C	7_32574431_G_C_C	1	0.0637097	-0.545264	-0.319138	-0.456418	0.620172	0.0382329	-0.141481	bio18	0.620172	7_32574431	NC_044910.1	32574431	G	C	C, C, C	upstream_gene_variant, downstream_gene_variant, intergenic_region	MODIFIER, MODIFIER, MODIFIER	gene-LOC115952328, GENE_exon-XM_031069487.1-1, GENE_exon-XM_031070573.1-1-GENE_exon-XM_031069487.1-1	XM_031069487.1, rna-XM_031069487.1, GENE_exon-XM_031070573.1-1-GENE_exon-XM_031069487.1-1	4222, 4222, 0	FALSE	FALSE	NA	NA	NA	4222	ID=gene-LOC115952328;Dbxref=GeneID:115952328;Name=LOC115952328;gbkey=Gene;gene=LOC115952328;gene_biotype=protein_coding	4222	ID=rna-XM_031069487.1;Parent=gene-LOC115952328;Dbxref=GeneID:115952328,GenBank:XM_031069487.1;Name=XM_031069487.1;gbkey=mRNA;gene=LOC115952328;model_evidence=Supporting evidence includes similarity to: 2 mRNAs%2C 1 EST%2C 12 Proteins%2C and 100%25 coverage of the annotated genomic feature by RNAseq alignments;product=transcription repressor OFP1;transcript_id=XM_031069487.1
12_23422177_A_T	12_23422177_A_T_A	1	-0.0708779	0.589145	0.407125	0.327376	-0.619549	-0.157444	0.25989	bio18	0.619549	12_23422177	NC_044915.1	23422177	A	T	T, T, T, T, T	downstream_gene_variant, downstream_gene_variant, downstream_gene_variant, intron_variant, non_coding_transcript_variant	MODIFIER, MODIFIER, MODIFIER, MODIFIER, MODIFIER	gene-LOC115972560, GENE_exon-XM_031092884.1-1, gene-TRNAA-UGC-15, GENE_exon-XM_031091243.1-1, gene-LOC115971364	XM_031092884.1, rna-XM_031092884.1, rna-TRNAA-UGC-15, rna-XM_031091243.1, XM_031091243.1	3449, 3449, 1010, 0, 0	TRUE	TRUE	gene, mRNA	ID=gene-LOC115971364;Dbxref=GeneID:115971364;Name=LOC115971364;gbkey=Gene;gene=LOC115971364;gene_biotype=protein_coding	ID=rna-XM_031091243.1;Parent=gene-LOC115971364;Dbxref=GeneID:115971364,GenBank:XM_031091243.1;Name=XM_031091243.1;gbkey=mRNA;gene=LOC115971364;model_evidence=Supporting evidence includes similarity to: 1 mRNA%2C 5 Proteins%2C and 100%25 coverage of the annotated genomic feature by RNAseq alignments%2C including 35 samples with support for all annotated introns;product=protein tas-like;transcript_…	0	NA	0	NA
5_43719635_T_C	5_43719635_T_C_T	1	0.0715428	-0.619275	-0.602132	-0.180983	0.53526	0.320441	-0.184996	bio5	0.619275	5_43719635	NC_044908.1	43719635	T	C	C	intergenic_region	MODIFIER	GENE_exon-XM_031111864.1-1-GENE_exon-XM_031114349.1-1	GENE_exon-XM_031111864.1-1-GENE_exon-XM_031114349.1-1	0	FALSE	FALSE	NA	NA	NA	NA	NA	NA	NA
11_45655783_C_A	11_45655783_C_A_C	1	-0.0746944	0.619256	0.52793	0.19502	-0.591608	-0.283087	0.287147	bio5	0.619256	11_45655783	NC_044914.1	45655783	C	A	A	intergenic_region	MODIFIER	GENE_exon-XR_004086661.1-1-GENE_exon-XM_031086447.1-1	GENE_exon-XR_004086661.1-1-GENE_exon-XM_031086447.1-1	0	FALSE	FALSE	NA	NA	NA	6578	ID=gene-LOC115967365;Dbxref=GeneID:115967365;Name=LOC115967365;gbkey=Gene;gene=LOC115967365;gene_biotype=protein_coding	6578	ID=rna-XM_031086447.1;Parent=gene-LOC115967365;Dbxref=GeneID:115967365,GenBank:XM_031086447.1;Name=XM_031086447.1;gbkey=mRNA;gene=LOC115967365;model_evidence=Supporting evidence includes similarity to: 1 mRNA%2C 41 ESTs%2C 52 Proteins%2C and 100%25 coverage of the annotated genomic feature by RNAseq alignments;product=probable histone H2B.1;transcript_id=XM_031086447.1
8_53042772_G_A	8_53042772_G_A_A	1	0.068572	-0.619096	-0.525968	-0.290693	0.563503	0.110837	-0.100578	bio5	0.619096	8_53042772	NC_044911.1	53042772	G	A	A, A, A, A, A	upstream_gene_variant, upstream_gene_variant, downstream_gene_variant, downstream_gene_variant, intergenic_region	MODIFIER, MODIFIER, MODIFIER, MODIFIER, MODIFIER	gene-LOC115955587, gene-LOC115955587, GENE_exon-XM_031073766.1-1, GENE_exon-XM_031073767.1-1, GENE_exon-XM_031075845.1-1-GENE_exon-XM_031073766.1-1	XM_031073766.1, XM_031073767.1, rna-XM_031073766.1, rna-XM_031073767.1, GENE_exon-XM_031075845.1-1-GENE_exon-XM_031073766.1-1	3984, 3984, 3984, 3984, 0	FALSE	FALSE	NA	NA	NA	3984	ID=gene-LOC115955587;Dbxref=GeneID:115955587;Name=LOC115955587;gbkey=Gene;gene=LOC115955587;gene_biotype=protein_coding	3984	ID=rna-XM_031073766.1;Parent=gene-LOC115955587;Dbxref=GeneID:115955587,GenBank:XM_031073766.1;Name=XM_031073766.1;gbkey=mRNA;gene=LOC115955587;model_evidence=Supporting evidence includes similarity to: 3 mRNAs%2C 15 ESTs%2C 5 Proteins%2C and 100%25 coverage of the annotated genomic feature by RNAseq alignments%2C including 33 samples with support for all annotated introns;product=uncharacterized …
11_2794442_G_A	11_2794442_G_A_A	1	0.0664976	-0.574602	-0.450787	-0.434331	0.618194	0.183012	-0.0708573	bio18	0.618194	11_2794442	NC_044914.1	2794442	G	A	A, A, A, A, A, A, A	upstream_gene_variant, downstream_gene_variant, downstream_gene_variant, intron_variant, intron_variant, non_coding_transcript_variant, non_coding_transcript_variant	MODIFIER, MODIFIER, MODIFIER, MODIFIER, MODIFIER, MODIFIER, MODIFIER	gene-LOC115968490, gene-TRNAA-UGC-14, GENE_exon-XM_031087900.1-1, GENE_exon-XM_031088319.1-1, GENE_exon-XM_031088320.1-1, gene-LOC115968812, gene-LOC115968812	XM_031087900.1, rna-TRNAA-UGC-14, rna-XM_031087900.1, rna-XM_031088319.1, rna-XM_031088320.1, XM_031088319.1, XM_031088320.1	3497, 2609, 3497, 0, 0, 0, 0	TRUE	TRUE	gene, mRNA, mRNA	ID=gene-LOC115968812;Dbxref=GeneID:115968812;Name=LOC115968812;gbkey=Gene;gene=LOC115968812;gene_biotype=protein_coding	ID=rna-XM_031088320.1;Parent=gene-LOC115968812;Dbxref=GeneID:115968812,GenBank:XM_031088320.1;Name=XM_031088320.1;gbkey=mRNA;gene=LOC115968812;model_evidence=Supporting evidence includes similarity to: 1 mRNA%2C 1 Protein%2C and 100%25 coverage of the annotated genomic feature by RNAseq alignments%2C including 10 samples with support for all annotated introns;product=2Fe-2S ferredoxin-like%2C tra…	0	NA	0	NA
4_52267568_T_C	4_52267568_T_C_T	1	0.0650208	-0.618025	-0.453957	-0.330096	0.481309	0.133017	-0.150034	bio5	0.618025	4_52267568	NC_044907.1	52267568	T	C	C, C, C, C, C, C, C, C	intron_variant, intron_variant, intron_variant, intron_variant, non_coding_transcript_variant, non_coding_transcript_variant, non_coding_transcript_variant, non_coding_transcript_variant	MODIFIER, MODIFIER, MODIFIER, MODIFIER, MODIFIER, MODIFIER, MODIFIER, MODIFIER	GENE_exon-XM_031111402.1-1, GENE_exon-XM_031111404.1-1, GENE_exon-XM_031111405.1-1, GENE_exon-XM_031111401.1-1, gene-LOC115987795, gene-LOC115987795, gene-LOC115987795, gene-LOC115987795	rna-XM_031111402.1, rna-XM_031111404.1, rna-XM_031111405.1, rna-XM_031111401.1, XM_031111401.1, XM_031111402.1, XM_031111404.1, XM_031111405.1	0, 0, 0, 0, 0, 0, 0, 0	TRUE	TRUE	mRNA, mRNA, mRNA, gene, mRNA	ID=gene-LOC115987795;Dbxref=GeneID:115987795;Name=LOC115987795;gbkey=Gene;gene=LOC115987795;gene_biotype=protein_coding	ID=rna-XM_031111405.1;Parent=gene-LOC115987795;Dbxref=GeneID:115987795,GenBank:XM_031111405.1;Name=XM_031111405.1;gbkey=mRNA;gene=LOC115987795;model_evidence=Supporting evidence includes similarity to: 1 mRNA%2C 2 ESTs%2C 1 Protein%2C and 100%25 coverage of the annotated genomic feature by RNAseq alignments%2C including 34 samples with support for all annotated introns;product=uncharacterized LOC…	0	NA	0	NA
8_13252760_G_C	8_13252760_G_C_C	1	0.0646193	-0.580312	-0.337186	-0.61683	0.614535	0.00230262	-0.0975522	bio15	0.61683	8_13252760	NC_044911.1	13252760	G	C	C	non_coding_transcript_exon_variant	MODIFIER	LOC115957616	gene-LOC115957616	0	FALSE	FALSE	pseudogene, exon			NA	NA	NA	NA
1_42763076_G_A	1_42763076_G_A_A	1	0.0676238	-0.614415	-0.319291	-0.302006	0.534245	0.0742812	-0.297368	bio5	0.614415	1_42763076	NC_044904.1	42763076	G	A	A	intergenic_region	MODIFIER	GENE_exon-XM_031114348.1-1-GENE_exon-XM_031114353.1-1	GENE_exon-XM_031114348.1-1-GENE_exon-XM_031114353.1-1	0	FALSE	FALSE	NA	NA	NA	6683	ID=gene-LOC115990524;Dbxref=GeneID:115990524;Name=LOC115990524;gbkey=Gene;gene=LOC115990524;gene_biotype=protein_coding	6683	ID=rna-XM_031114353.1;Parent=gene-LOC115990524;Dbxref=GeneID:115990524,GenBank:XM_031114353.1;Name=XM_031114353.1;gbkey=mRNA;gene=LOC115990524;model_evidence=Supporting evidence includes similarity to: 3 mRNAs%2C 7 ESTs%2C 21 Proteins%2C and 100%25 coverage of the annotated genomic feature by RNAseq alignments%2C including 40 samples with support for all annotated introns;product=homocysteine S-m…
9_20772522_C_T	9_20772522_C_T_T	1	0.0667168	-0.582179	-0.455726	-0.39489	0.614151	0.1299	-0.0732221	bio18	0.614151	9_20772522	NC_044912.1	20772522	C	T	T, T, T, T, T, T, T, T, T, T, T, T, T, T, T, T, T, T, T, T, T, T	missense_variant, missense_variant, missense_variant, missense_variant, missense_variant, downstream_gene_variant, downstream_gene_variant, downstream_gene_variant, downstream_gene_variant, downstream_gene_variant, downstream_gene_variant, downstream_gene_variant, downstream_gene_variant, downstream_gene_variant, downstream_gene_variant, downstream_gene_variant, downstream_gene_variant, non_codin…	MODERATE, MODERATE, MODERATE, MODERATE, MODERATE, MODIFIER, MODIFIER, MODIFIER, MODIFIER, MODIFIER, MODIFIER, MODIFIER, MODIFIER, MODIFIER, MODIFIER, MODIFIER, MODIFIER, MODIFIER, MODIFIER, MODIFIER, MODIFIER, MODIFIER	GENE_exon-XM_031078891.1-1, GENE_exon-XM_031078893.1-1, GENE_exon-XM_031078890.1-1, GENE_exon-XM_031078888.1-1, GENE_exon-XM_031078889.1-1, gene-LOC115960012, GENE_exon-XM_031078706.1-1, GENE_exon-XM_031078707.1-1, GENE_exon-XM_031078708.1-1, GENE_exon-XM_031078709.1-1, GENE_exon-XM_031078710.1-1, GENE_exon-XM_031078711.1-1, gene-LOC115960012, gene-LOC115960012, gene-LOC115960012, gene-LOC1159600…	rna-XM_031078891.1, rna-XM_031078893.1, rna-XM_031078890.1, rna-XM_031078888.1, rna-XM_031078889.1, XM_031078706.1, rna-XM_031078706.1, rna-XM_031078707.1, rna-XM_031078708.1, rna-XM_031078709.1, rna-XM_031078710.1, rna-XM_031078711.1, XM_031078707.1, XM_031078708.1, XM_031078709.1, XM_031078710.1, XM_031078711.1, XM_031078888.1, XM_031078891.1, XM_031078893.1, XM_031078890.1, XM_031078889.1	0, 0, 0, 0, 0, 4937, 4937, 4937, 4937, 4937, 4937, 4937, 4937, 4937, 4937, 4937, 4937, 0, 0, 0, 0, 0	TRUE	TRUE	gene, mRNA, exon, mRNA, exon, exon, mRNA, exon, exon, mRNA, mRNA, CDS, CDS, CDS, CDS, CDS	ID=gene-LOC115960150;Dbxref=GeneID:115960150;Name=LOC115960150;gbkey=Gene;gene=LOC115960150;gene_biotype=protein_coding	ID=rna-XM_031078889.1;Parent=gene-LOC115960150;Dbxref=GeneID:115960150,GenBank:XM_031078889.1;Name=XM_031078889.1;gbkey=mRNA;gene=LOC115960150;model_evidence=Supporting evidence includes similarity to: 4 ESTs%2C 17 Proteins%2C and 100%25 coverage of the annotated genomic feature by RNAseq alignments%2C including 27 samples with support for all annotated introns;product=F-box/kelch-repeat protein …	0	NA	0	NA
9_4982898_G_C	9_4982898_G_C_C	1	-0.0703135	0.613539	0.441839	0.148652	-0.523797	-0.278451	0.306015	bio5	0.613539	9_4982898	NC_044912.1	4982898	G	C	C, C, C, C, C, C, C, C, C, C	upstream_gene_variant, downstream_gene_variant, intron_variant, intron_variant, intron_variant, intron_variant, non_coding_transcript_variant, non_coding_transcript_variant, non_coding_transcript_variant, non_coding_transcript_variant	MODIFIER, MODIFIER, MODIFIER, MODIFIER, MODIFIER, MODIFIER, MODIFIER, MODIFIER, MODIFIER, MODIFIER	gene-LOC115959850, GENE_exon-XM_031078479.1-1, GENE_exon-XM_031078475.1-1, GENE_exon-XM_031078476.1-1, GENE_exon-XM_031078477.1-1, GENE_exon-XM_031078478.1-1, gene-LOC115959850, gene-LOC115959850, gene-LOC115959850, gene-LOC115959850	XM_031078479.1, rna-XM_031078479.1, rna-XM_031078475.1, rna-XM_031078476.1, rna-XM_031078477.1, rna-XM_031078478.1, XM_031078475.1, XM_031078476.1, XM_031078477.1, XM_031078478.1	517, 517, 0, 0, 0, 0, 0, 0, 0, 0	TRUE	TRUE	mRNA, gene, mRNA, mRNA, mRNA	ID=gene-LOC115959850;Dbxref=GeneID:115959850;Name=LOC115959850;gbkey=Gene;gene=LOC115959850;gene_biotype=protein_coding	ID=rna-XM_031078476.1;Parent=gene-LOC115959850;Dbxref=GeneID:115959850,GenBank:XM_031078476.1;Name=XM_031078476.1;gbkey=mRNA;gene=LOC115959850;model_evidence=Supporting evidence includes similarity to: 1 mRNA%2C 1 EST%2C 19 Proteins%2C and 100%25 coverage of the annotated genomic feature by RNAseq alignments%2C including 21 samples with support for all annotated introns;product=O-fucosyltransfera…	0	NA	0	NA
8_50495918_G_T	8_50495918_G_T_T	1	0.0626891	-0.498698	-0.287176	-0.403021	0.612728	0.0258648	-0.240745	bio18	0.612728	8_50495918	NC_044911.1	50495918	G	T	T, T	missense_variant, non_coding_transcript_variant	MODERATE, MODIFIER	GENE_exon-XM_031076797.1-1, gene-LOC115958382	rna-XM_031076797.1, XM_031076797.1	0, 0	TRUE	TRUE	mRNA, gene, exon, CDS	ID=gene-LOC115958382;Dbxref=GeneID:115958382;Name=LOC115958382;gbkey=Gene;gene=LOC115958382;gene_biotype=protein_coding	ID=rna-XM_031076797.1;Parent=gene-LOC115958382;Dbxref=GeneID:115958382,GenBank:XM_031076797.1;Name=XM_031076797.1;gbkey=mRNA;gene=LOC115958382;model_evidence=Supporting evidence includes similarity to: 4 ESTs%2C 14 Proteins%2C and 100%25 coverage of the annotated genomic feature by RNAseq alignments%2C including 40 samples with support for all annotated introns;product=F-box protein At4g00755-lik…	0	NA	0	NA
1_16403258_G_A	1_16403258_G_A_G	1	-0.0677175	0.612345	0.433787	0.414564	-0.567959	-0.00856761	0.157504	bio5	0.612345	1_16403258	NC_044904.1	16403258	G	A	A, A, A, A	synonymous_variant, downstream_gene_variant, downstream_gene_variant, non_coding_transcript_variant	LOW, MODIFIER, MODIFIER, MODIFIER	GENE_exon-XM_031103331.1-1, gene-LOC115981146, GENE_exon-XM_031103325.1-1, gene-LOC115981154	rna-XM_031103331.1, XM_031103325.1, rna-XM_031103325.1, XM_031103331.1	0, 3345, 3345, 0	TRUE	TRUE	gene, mRNA, exon, CDS	ID=gene-LOC115981154;Dbxref=GeneID:115981154;Name=LOC115981154;gbkey=Gene;gene=LOC115981154;gene_biotype=protein_coding	ID=rna-XM_031103331.1;Parent=gene-LOC115981154;Dbxref=GeneID:115981154,GenBank:XM_031103331.1;Name=XM_031103331.1;gbkey=mRNA;gene=LOC115981154;model_evidence=Supporting evidence includes similarity to: 4 mRNAs%2C 1 EST%2C 7 Proteins%2C and 100%25 coverage of the annotated genomic feature by RNAseq alignments;product=elongation factor-like GTPase 1;transcript_id=XM_031103331.1	0	NA	0	NA
8_48585329_C_T	8_48585329_C_T_T	1	0.0655864	-0.558635	-0.359457	-0.415491	0.61044	0.0952036	-0.167163	bio18	0.61044	8_48585329	NC_044911.1	48585329	C	T	T, T, T, T, T, T	upstream_gene_variant, downstream_gene_variant, downstream_gene_variant, downstream_gene_variant, intron_variant, non_coding_transcript_variant	MODIFIER, MODIFIER, MODIFIER, MODIFIER, MODIFIER, MODIFIER	gene-LOC115955163, gene-LOC115956999, GENE_exon-XM_031075250.1-1, GENE_exon-XM_031073216.1-1, GENE_exon-XR_004084057.1-1, gene-LOC115955163	XM_031073216.1, XM_031075250.1, rna-XM_031075250.1, rna-XM_031073216.1, rna-XR_004084057.1, XR_004084057.1	40, 1789, 1789, 40, 0, 0	TRUE	FALSE	transcript, gene	ID=gene-LOC115955163;Dbxref=GeneID:115955163;Name=LOC115955163;gbkey=Gene;gene=LOC115955163;gene_biotype=protein_coding		0	NA	NA	NA
1_31745647_A_C	1_31745647_A_C_C	1	0.0641852	-0.559809	-0.392097	-0.551995	0.610312	0.137617	-0.071342	bio18	0.610312	1_31745647	NC_044904.1	31745647	A	C	C	intergenic_region	MODIFIER	gene-TRNAK-UUU-2-GENE_exon-XM_031110153.1-1	gene-TRNAK-UUU-2-GENE_exon-XM_031110153.1-1	0	FALSE	FALSE	NA	NA	NA	NA	NA	NA	NA
12_24588060_C_T	12_24588060_C_T_C	1	-0.0678813	0.609844	0.419611	0.348949	-0.567529	-0.101296	0.173994	bio5	0.609844	12_24588060	NC_044915.1	24588060	C	T	T, T, T, T, T, T	intron_variant, intron_variant, intron_variant, non_coding_transcript_variant, non_coding_transcript_variant, non_coding_transcript_variant	MODIFIER, MODIFIER, MODIFIER, MODIFIER, MODIFIER, MODIFIER	GENE_exon-XM_031091077.1-1, GENE_exon-XM_031091080.1-1, GENE_exon-XM_031091078.1-1, gene-LOC115971268, gene-LOC115971268, gene-LOC115971268	rna-XM_031091077.1, rna-XM_031091080.1, rna-XM_031091078.1, XM_031091077.1, XM_031091080.1, XM_031091078.1	0, 0, 0, 0, 0, 0	TRUE	TRUE	gene, mRNA, mRNA, mRNA	ID=gene-LOC115971268;Dbxref=GeneID:115971268;Name=LOC115971268;gbkey=Gene;gene=LOC115971268;gene_biotype=protein_coding	ID=rna-XM_031091077.1;Parent=gene-LOC115971268;Dbxref=GeneID:115971268,GenBank:XM_031091077.1;Name=XM_031091077.1;gbkey=mRNA;gene=LOC115971268;model_evidence=Supporting evidence includes similarity to: 3 mRNAs%2C 10 ESTs%2C 12 Proteins%2C and 100%25 coverage of the annotated genomic feature by RNAseq alignments%2C including 37 samples with support for all annotated introns;product=protein arginin…	0	NA	0	NA
12_36980226_A_T	12_36980226_A_T_T	1	0.0660583	-0.609433	-0.453972	-0.261596	0.504553	0.249413	-0.161748	bio5	0.609433	12_36980226	NC_044915.1	36980226	A	T	T, T	intron_variant, non_coding_transcript_variant	MODIFIER, MODIFIER	GENE_exon-XM_031089453.1-1, gene-LOC115969835	rna-XM_031089453.1, XM_031089453.1	0, 0	TRUE	TRUE	mRNA, gene	ID=gene-LOC115969835;Dbxref=GeneID:115969835;Name=LOC115969835;gbkey=Gene;gene=LOC115969835;gene_biotype=protein_coding	ID=rna-XM_031089453.1;Parent=gene-LOC115969835;Dbxref=GeneID:115969835,GenBank:XM_031089453.1;Name=XM_031089453.1;gbkey=mRNA;gene=LOC115969835;model_evidence=Supporting evidence includes similarity to: 4 mRNAs%2C 1 EST%2C 4 Proteins%2C and 100%25 coverage of the annotated genomic feature by RNAseq alignments%2C including 39 samples with support for all annotated introns;product=uncharacterized LO…	0	NA	0	NA
7_46609126_G_A	7_46609126_G_A_A	1	0.0720094	-0.606525	-0.493092	-0.275848	0.572625	0.293537	-0.26127	bio5	0.606525	7_46609126	NC_044910.1	46609126	G	A	A	intergenic_region	MODIFIER	GENE_exon-XM_031070071.1-1-GENE_exon-XM_031071448.1-1	GENE_exon-XM_031070071.1-1-GENE_exon-XM_031071448.1-1	0	FALSE	FALSE	NA	NA	NA	5357	ID=gene-LOC115953691;Dbxref=GeneID:115953691;Name=LOC115953691;gbkey=Gene;gene=LOC115953691;gene_biotype=protein_coding	5357	ID=rna-XM_031071448.1;Parent=gene-LOC115953691;Dbxref=GeneID:115953691,GenBank:XM_031071448.1;Name=XM_031071448.1;gbkey=mRNA;gene=LOC115953691;model_evidence=Supporting evidence includes similarity to: 1 mRNA%2C 11 Proteins%2C and 100%25 coverage of the annotated genomic feature by RNAseq alignments;product=protein SLOW GREEN 1%2C chloroplastic-like;transcript_id=XM_031071448.1
3_73866244_T_C	3_73866244_T_C_C	1	0.0687954	-0.605665	-0.352314	-0.291544	0.530159	0.121108	-0.338185	bio5	0.605665	3_73866244	NC_044906.1	73866244	T	C	C, C	intron_variant, non_coding_transcript_variant	MODIFIER, MODIFIER	GENE_exon-XM_031101015.1-1, gene-LOC115979059	rna-XM_031101015.1, XM_031101015.1	0, 0	TRUE	TRUE	gene, mRNA	ID=gene-LOC115979059;Dbxref=GeneID:115979059;Name=LOC115979059;gbkey=Gene;gene=LOC115979059;gene_biotype=protein_coding	ID=rna-XM_031101015.1;Parent=gene-LOC115979059;Dbxref=GeneID:115979059,GenBank:XM_031101015.1;Name=XM_031101015.1;gbkey=mRNA;gene=LOC115979059;model_evidence=Supporting evidence includes similarity to: 5 mRNAs%2C 10 Proteins%2C and 100%25 coverage of the annotated genomic feature by RNAseq alignments%2C including 37 samples with support for all annotated introns;product=serine/threonine-protein k…	0	NA	0	NA
12_38031742_A_C	12_38031742_A_C_C	1	0.0666284	-0.603666	-0.366013	-0.196097	0.50152	0.150103	-0.289091	bio5	0.603666	12_38031742	NC_044915.1	38031742	A	C	C, C, C	upstream_gene_variant, downstream_gene_variant, intergenic_region	MODIFIER, MODIFIER, MODIFIER	gene-LOC115972287, GENE_exon-XM_031092512.1-1, GENE_exon-XM_031089529.1-1-GENE_exon-XM_031092512.1-1	XM_031092512.1, rna-XM_031092512.1, GENE_exon-XM_031089529.1-1-GENE_exon-XM_031092512.1-1	4083, 4083, 0	FALSE	FALSE	NA	NA	NA	4083	ID=gene-LOC115972287;Dbxref=GeneID:115972287;Name=LOC115972287;gbkey=Gene;gene=LOC115972287;gene_biotype=protein_coding	4083	ID=rna-XM_031092512.1;Parent=gene-LOC115972287;Dbxref=GeneID:115972287,GenBank:XM_031092512.1;Name=XM_031092512.1;gbkey=mRNA;gene=LOC115972287;model_evidence=Supporting evidence includes similarity to: 2 mRNAs%2C 10 ESTs%2C 13 Proteins%2C and 99%25 coverage of the annotated genomic feature by RNAseq alignments%2C including 40 samples with support for all annotated introns;product=U-box domain-con…
9_46148047_G_A	9_46148047_G_A_G	1	0.062939	-0.534627	-0.285787	-0.458411	0.603478	0.00766201	-0.191391	bio18	0.603478	9_46148047	NC_044912.1	46148047	G	A	A, A, A, A, A, A	intron_variant, intron_variant, intron_variant, non_coding_transcript_variant, non_coding_transcript_variant, non_coding_transcript_variant	MODIFIER, MODIFIER, MODIFIER, MODIFIER, MODIFIER, MODIFIER	GENE_exon-XM_031078768.1-1, GENE_exon-XM_031078770.1-1, GENE_exon-XM_031078769.1-1, gene-LOC115960073, gene-LOC115960073, gene-LOC115960073	rna-XM_031078768.1, rna-XM_031078770.1, rna-XM_031078769.1, XM_031078768.1, XM_031078770.1, XM_031078769.1	0, 0, 0, 0, 0, 0	TRUE	TRUE	mRNA, mRNA, mRNA, gene	ID=gene-LOC115960073;Dbxref=GeneID:115960073;Name=LOC115960073;gbkey=Gene;gene=LOC115960073;gene_biotype=protein_coding	ID=rna-XM_031078770.1;Parent=gene-LOC115960073;Dbxref=GeneID:115960073,GenBank:XM_031078770.1;Name=XM_031078770.1;gbkey=mRNA;gene=LOC115960073;model_evidence=Supporting evidence includes similarity to: 2 mRNAs%2C 3 ESTs%2C 3 Proteins%2C and 100%25 coverage of the annotated genomic feature by RNAseq alignments%2C including 37 samples with support for all annotated introns;product=AUGMIN subunit 3%…	0	NA	0	NA
12_18045259_T_C	12_18045259_T_C_C	1	0.0629678	-0.502437	-0.285511	-0.43945	0.602439	-0.0171595	-0.266228	bio18	0.602439	12_18045259	NC_044915.1	18045259	T	C	C, C, C, C, C, C	5_prime_UTR_variant, 5_prime_UTR_variant, upstream_gene_variant, upstream_gene_variant, non_coding_transcript_variant, non_coding_transcript_variant	MODIFIER, MODIFIER, MODIFIER, MODIFIER, MODIFIER, MODIFIER	GENE_exon-XM_031090349.1-1, GENE_exon-XM_031090350.1-1, gene-LOC115970323, GENE_exon-XM_031089972.1-1, gene-LOC115970742, gene-LOC115970742	rna-XM_031090349.1, rna-XM_031090350.1, XM_031089972.1, rna-XM_031089972.1, XM_031090349.1, XM_031090350.1	8, 8, 3632, 3632, 0, 0	TRUE	TRUE	gene, mRNA, mRNA, exon, exon	ID=gene-LOC115970742;Dbxref=GeneID:115970742;Name=LOC115970742;gbkey=Gene;gene=LOC115970742;gene_biotype=protein_coding	ID=rna-XM_031090349.1;Parent=gene-LOC115970742;Dbxref=GeneID:115970742,GenBank:XM_031090349.1;Name=XM_031090349.1;gbkey=mRNA;gene=LOC115970742;model_evidence=Supporting evidence includes similarity to: 100%25 coverage of the annotated genomic feature by RNAseq alignments%2C including 1 sample with support for all annotated introns;product=uncharacterized LOC115970742%2C transcript variant X1;tran…	0	NA	0	NA
5_60117531_T_C	5_60117531_T_C_C	1	0.0670702	-0.585069	-0.334002	-0.532132	0.599894	0.0356458	-0.213633	bio18	0.599894	5_60117531	NC_044908.1	60117531	T	C	C, C, C, C, C, C, C, C	synonymous_variant, upstream_gene_variant, upstream_gene_variant, upstream_gene_variant, downstream_gene_variant, downstream_gene_variant, downstream_gene_variant, non_coding_transcript_variant	LOW, MODIFIER, MODIFIER, MODIFIER, MODIFIER, MODIFIER, MODIFIER, MODIFIER	GENE_exon-XM_031117269.1-1, gene-LOC115993004, gene-LOC115993004, gene-LOC115993004, GENE_exon-XM_031117267.1-1, GENE_exon-XM_031117268.1-1, GENE_exon-XM_031117266.1-1, gene-LOC115993005	rna-XM_031117269.1, XM_031117266.1, XM_031117267.1, XM_031117268.1, rna-XM_031117267.1, rna-XM_031117268.1, rna-XM_031117266.1, XM_031117269.1	0, 4675, 4675, 4675, 4675, 4675, 4675, 0	TRUE	TRUE	exon, mRNA, gene, CDS	ID=gene-LOC115993005;Dbxref=GeneID:115993005;Name=LOC115993005;gbkey=Gene;gene=LOC115993005;gene_biotype=protein_coding	ID=rna-XM_031117269.1;Parent=gene-LOC115993005;Dbxref=GeneID:115993005,GenBank:XM_031117269.1;Name=XM_031117269.1;gbkey=mRNA;gene=LOC115993005;model_evidence=Supporting evidence includes similarity to: 10 Proteins%2C and 100%25 coverage of the annotated genomic feature by RNAseq alignments%2C including 25 samples with support for all annotated introns;product=flavonol synthase/flavanone 3-hydroxy…	0	NA	0	NA
10_21028801_A_G	10_21028801_A_G_A	1	-0.0667003	0.599039	0.500899	0.0946039	-0.459076	-0.396701	0.234736	bio5	0.599039	10_21028801	NC_044913.1	21028801	A	G	G, G, G, G, G, G, G, G	synonymous_variant, synonymous_variant, synonymous_variant, upstream_gene_variant, downstream_gene_variant, non_coding_transcript_variant, non_coding_transcript_variant, non_coding_transcript_variant	LOW, LOW, LOW, MODIFIER, MODIFIER, MODIFIER, MODIFIER, MODIFIER	GENE_exon-XM_031082778.1-1, GENE_exon-XM_031082779.1-1, GENE_exon-XM_031082780.1-1, gene-LOC115964038, GENE_exon-XM_031083324.1-1, gene-LOC115963683, gene-LOC115963683, gene-LOC115963683	rna-XM_031082778.1, rna-XM_031082779.1, rna-XM_031082780.1, XM_031083324.1, rna-XM_031083324.1, XM_031082778.1, XM_031082779.1, XM_031082780.1	0, 0, 0, 1808, 1808, 0, 0, 0	TRUE	TRUE	mRNA, mRNA, gene, mRNA, exon, exon, exon, CDS, CDS, CDS	ID=gene-LOC115963683;Dbxref=GeneID:115963683;Name=LOC115963683;gbkey=Gene;gene=LOC115963683;gene_biotype=protein_coding	ID=rna-XM_031082778.1;Parent=gene-LOC115963683;Dbxref=GeneID:115963683,GenBank:XM_031082778.1;Name=XM_031082778.1;gbkey=mRNA;gene=LOC115963683;model_evidence=Supporting evidence includes similarity to: 4 ESTs%2C 25 Proteins%2C and 100%25 coverage of the annotated genomic feature by RNAseq alignments%2C including 34 samples with support for all annotated introns;product=phosphatidylinositol 4-kina…	0	NA	0	NA
4_71293401_G_A	4_71293401_G_A_A	1	0.0649654	-0.556227	-0.598946	-0.355748	0.569166	0.305822	0.00746961	bio6	0.598946	4_71293401	NC_044907.1	71293401	G	A	A, A, A, A, A, A, A, A, A, A, A, A	intron_variant, intron_variant, intron_variant, intron_variant, intron_variant, intron_variant, non_coding_transcript_variant, non_coding_transcript_variant, non_coding_transcript_variant, non_coding_transcript_variant, non_coding_transcript_variant, non_coding_transcript_variant	MODIFIER, MODIFIER, MODIFIER, MODIFIER, MODIFIER, MODIFIER, MODIFIER, MODIFIER, MODIFIER, MODIFIER, MODIFIER, MODIFIER	GENE_exon-XM_031110947.1-1, GENE_exon-XM_031110948.1-1, GENE_exon-XM_031110946.1-1, GENE_exon-XM_031110949.1-1, GENE_exon-XM_031110950.1-1, GENE_exon-XR_004091074.1-1, gene-LOC115987411, gene-LOC115987411, gene-LOC115987411, gene-LOC115987411, gene-LOC115987411, gene-LOC115987411	rna-XM_031110947.1, rna-XM_031110948.1, rna-XM_031110946.1, rna-XM_031110949.1, rna-XM_031110950.1, rna-XR_004091074.1, XM_031110946.1, XM_031110947.1, XM_031110948.1, XM_031110949.1, XM_031110950.1, XR_004091074.1	0, 0, 0, 0, 0, 0, 0, 0, 0, 0, 0, 0	TRUE	TRUE	mRNA, mRNA, gene, mRNA, mRNA, mRNA, transcript	ID=gene-LOC115987411;Dbxref=GeneID:115987411;Name=LOC115987411;gbkey=Gene;gene=LOC115987411;gene_biotype=protein_coding	ID=rna-XM_031110948.1;Parent=gene-LOC115987411;Dbxref=GeneID:115987411,GenBank:XM_031110948.1;Name=XM_031110948.1;gbkey=mRNA;gene=LOC115987411;model_evidence=Supporting evidence includes similarity to: 1 mRNA%2C 1 Protein%2C and 100%25 coverage of the annotated genomic feature by RNAseq alignments%2C including 8 samples with support for all annotated introns;product=probable caffeoyl-CoA O-methyl…	0	NA	0	NA
1_23151400_A_G	1_23151400_A_G_G	1	0.062973	-0.53902	-0.424226	-0.443214	0.598369	0.107858	-0.0650512	bio18	0.598369	1_23151400	NC_044904.1	23151400	A	G	G	intergenic_region	MODIFIER	GENE_exon-XM_031106554.1-1-GENE_exon-XM_031112208.1-1	GENE_exon-XM_031106554.1-1-GENE_exon-XM_031112208.1-1	0	FALSE	FALSE	NA	NA	NA	NA	NA	NA	NA
11_45798736_T_C	11_45798736_T_C_C	1	0.0684102	-0.598359	-0.528601	-0.218471	0.513595	0.266992	-0.203384	bio5	0.598359	11_45798736	NC_044914.1	45798736	T	C	C, C, C, C	downstream_gene_variant, downstream_gene_variant, intron_variant, non_coding_transcript_variant	MODIFIER, MODIFIER, MODIFIER, MODIFIER	gene-LOC115969274, GENE_exon-XM_031088891.1-1, GENE_exon-XM_031088248.1-1, gene-LOC115968753	XM_031088891.1, rna-XM_031088891.1, rna-XM_031088248.1, XM_031088248.1	3424, 3424, 0, 0	TRUE	TRUE	gene, mRNA	ID=gene-LOC115968753;Dbxref=GeneID:115968753;Name=LOC115968753;gbkey=Gene;gene=LOC115968753;gene_biotype=protein_coding	ID=rna-XM_031088248.1;Parent=gene-LOC115968753;Dbxref=GeneID:115968753,GenBank:XM_031088248.1;Name=XM_031088248.1;gbkey=mRNA;gene=LOC115968753;model_evidence=Supporting evidence includes similarity to: 1 mRNA%2C 2 ESTs%2C 30 Proteins%2C and 100%25 coverage of the annotated genomic feature by RNAseq alignments%2C including 39 samples with support for all annotated introns;product=protein DETOXIFIC…	0	NA	0	NA
4_45000455_A_C	4_45000455_A_C_A	1	-0.0682062	0.598174	0.551607	0.203074	-0.545855	-0.402175	0.108498	bio5	0.598174	4_45000455	NC_044907.1	45000455	A	C	C, C, C	intron_variant, intron_variant, intragenic_variant	MODIFIER, MODIFIER, MODIFIER	GENE_exon-XR_004090041.1-1, GENE_exon-XR_004090042.1-1, gene-LOC115983386	rna-XR_004090041.1, rna-XR_004090042.1, gene-LOC115983386	0, 0, 0	TRUE	FALSE	lnc_RNA, gene, lnc_RNA	ID=gene-LOC115983386;Dbxref=GeneID:115983386;Name=LOC115983386;gbkey=Gene;gene=LOC115983386;gene_biotype=lncRNA		0	NA	NA	NA
12_24719978_A_C	12_24719978_A_C_C	1	0.0640196	-0.559521	-0.597371	-0.284243	0.546088	0.404402	0.022419	bio6	0.597371	12_24719978	NC_044915.1	24719978	A	C	C, C, C, C, C, C, C, C, C, C, C, C	5_prime_UTR_premature_start_codon_gain_variant, 5_prime_UTR_premature_start_codon_gain_variant, 5_prime_UTR_variant, 5_prime_UTR_variant, upstream_gene_variant, upstream_gene_variant, intron_variant, intron_variant, non_coding_transcript_variant, non_coding_transcript_variant, non_coding_transcript_variant, non_coding_transcript_variant	LOW, LOW, MODIFIER, MODIFIER, MODIFIER, MODIFIER, MODIFIER, MODIFIER, MODIFIER, MODIFIER, MODIFIER, MODIFIER	GENE_exon-XM_031090601.1-1, GENE_exon-XM_031090604.1-1, GENE_exon-XM_031090601.1-1, GENE_exon-XM_031090604.1-1, gene-LOC115972644, GENE_exon-XR_004087508.1-1, GENE_exon-XM_031090602.1-1, GENE_exon-XM_031090603.1-1, gene-LOC115970959, gene-LOC115970959, gene-LOC115970959, gene-LOC115970959	rna-XM_031090601.1, rna-XM_031090604.1, rna-XM_031090601.1, rna-XM_031090604.1, XR_004087508.1, rna-XR_004087508.1, rna-XM_031090602.1, rna-XM_031090603.1, XM_031090601.1, XM_031090602.1, XM_031090603.1, XM_031090604.1	0, 0, 478, 478, 2868, 2868, 0, 0, 0, 0, 0, 0	TRUE	TRUE	gene, mRNA, mRNA, mRNA, exon, mRNA, exon	ID=gene-LOC115970959;Dbxref=GeneID:115970959;Name=LOC115970959;gbkey=Gene;gene=LOC115970959;gene_biotype=protein_coding	ID=rna-XM_031090602.1;Parent=gene-LOC115970959;Dbxref=GeneID:115970959,GenBank:XM_031090602.1;Name=XM_031090602.1;gbkey=mRNA;gene=LOC115970959;model_evidence=Supporting evidence includes similarity to: 2 mRNAs%2C 8 Proteins%2C and 100%25 coverage of the annotated genomic feature by RNAseq alignments%2C including 4 samples with support for all annotated introns;product=glycosyltransferase BC10%2C …	0	NA	0	NA
8_19739875_G_A	8_19739875_G_A_A	1	0.0666377	-0.57825	-0.453258	-0.371206	0.597076	0.221011	-0.0993809	bio18	0.597076	8_19739875	NC_044911.1	19739875	G	A	A, A, A, A	missense_variant, upstream_gene_variant, downstream_gene_variant, non_coding_transcript_variant	MODERATE, MODIFIER, MODIFIER, MODIFIER	GENE_exon-XM_031074653.1-1, gene-LOC115954762, GENE_exon-XM_031072694.1-1, gene-LOC115956211	rna-XM_031074653.1, XM_031072694.1, rna-XM_031072694.1, XM_031074653.1	0, 1358, 1358, 0	TRUE	TRUE	gene, mRNA, exon, CDS	ID=gene-LOC115956211;Dbxref=GeneID:115956211;Name=LOC115956211;gbkey=Gene;gene=LOC115956211;gene_biotype=protein_coding	ID=rna-XM_031074653.1;Parent=gene-LOC115956211;Dbxref=GeneID:115956211,GenBank:XM_031074653.1;Name=XM_031074653.1;gbkey=mRNA;gene=LOC115956211;model_evidence=Supporting evidence includes similarity to: 3 mRNAs%2C 27 ESTs%2C 19 Proteins%2C and 100%25 coverage of the annotated genomic feature by RNAseq alignments%2C including 40 samples with support for all annotated introns;product=protochlorophyl…	0	NA	0	NA
2_26682759_T_C	2_26682759_T_C_T	1	-0.0674439	0.596808	0.445915	0.137691	-0.472617	-0.271782	0.306147	bio5	0.596808	2_26682759	NC_044905.1	26682759	T	C	C, C	missense_variant, non_coding_transcript_variant	MODERATE, MODIFIER	GENE_exon-XM_031099808.1-1, gene-LOC115977789	rna-XM_031099808.1, XM_031099808.1	0, 0	TRUE	TRUE	exon, mRNA, gene, CDS	ID=gene-LOC115977789;Dbxref=GeneID:115977789;Name=LOC115977789;gbkey=Gene;gene=LOC115977789;gene_biotype=protein_coding	ID=rna-XM_031099808.1;Parent=gene-LOC115977789;Dbxref=GeneID:115977789,GenBank:XM_031099808.1;Name=XM_031099808.1;gbkey=mRNA;gene=LOC115977789;model_evidence=Supporting evidence includes similarity to: 8 ESTs%2C 6 Proteins%2C and 100%25 coverage of the annotated genomic feature by RNAseq alignments;product=RING-H2 finger protein ATL79;transcript_id=XM_031099808.1	0	NA	0	NA
7_44091992_G_A	7_44091992_G_A_A	1	0.0680551	-0.596607	-0.344597	-0.234062	0.519644	0.087497	-0.356329	bio5	0.596607	7_44091992	NC_044910.1	44091992	G	A	A, A, A, A, A, A, A, A, A, A, A, A, A, A, A, A	intron_variant, intron_variant, intron_variant, intron_variant, intron_variant, intron_variant, intron_variant, intron_variant, non_coding_transcript_variant, non_coding_transcript_variant, non_coding_transcript_variant, non_coding_transcript_variant, non_coding_transcript_variant, non_coding_transcript_variant, non_coding_transcript_variant, non_coding_transcript_variant	MODIFIER, MODIFIER, MODIFIER, MODIFIER, MODIFIER, MODIFIER, MODIFIER, MODIFIER, MODIFIER, MODIFIER, MODIFIER, MODIFIER, MODIFIER, MODIFIER, MODIFIER, MODIFIER	GENE_exon-XM_031070832.1-1, GENE_exon-XM_031070833.1-1, GENE_exon-XM_031070830.1-1, GENE_exon-XM_031070831.1-1, GENE_exon-XM_031070834.1-1, GENE_exon-XM_031070837.1-1, GENE_exon-XM_031070838.1-1, GENE_exon-XM_031070835.1-1, gene-LOC115953248, gene-LOC115953248, gene-LOC115953248, gene-LOC115953248, gene-LOC115953248, gene-LOC115953248, gene-LOC115953248, gene-LOC115953248	rna-XM_031070832.1, rna-XM_031070833.1, rna-XM_031070830.1, rna-XM_031070831.1, rna-XM_031070834.1, rna-XM_031070837.1, rna-XM_031070838.1, rna-XM_031070835.1, XM_031070830.1, XM_031070832.1, XM_031070833.1, XM_031070831.1, XM_031070834.1, XM_031070837.1, XM_031070838.1, XM_031070835.1	0, 0, 0, 0, 0, 0, 0, 0, 0, 0, 0, 0, 0, 0, 0, 0	TRUE	TRUE	mRNA, gene, mRNA, mRNA, mRNA, mRNA, mRNA, mRNA, mRNA	ID=gene-LOC115953248;Dbxref=GeneID:115953248;Name=LOC115953248;gbkey=Gene;gene=LOC115953248;gene_biotype=protein_coding	ID=rna-XM_031070833.1;Parent=gene-LOC115953248;Dbxref=GeneID:115953248,GenBank:XM_031070833.1;Name=XM_031070833.1;gbkey=mRNA;gene=LOC115953248;model_evidence=Supporting evidence includes similarity to: 4 mRNAs%2C 1 EST%2C 1 Protein%2C and 100%25 coverage of the annotated genomic feature by RNAseq alignments%2C including 19 samples with support for all annotated introns;product=chromodomain-helica…	0	NA	0	NA
7_39597739_T_C	7_39597739_T_C_T	1	-0.0674938	0.596113	0.274446	0.163566	-0.49171	-0.0272371	0.44815	bio5	0.596113	7_39597739	NC_044910.1	39597739	T	C	C, C, C, C, C, C, C, C, C, C, C, C, C, C, C, C, C, C, C, C, C, C, C, C, C, C, C, C	upstream_gene_variant, upstream_gene_variant, intron_variant, intron_variant, intron_variant, intron_variant, intron_variant, intron_variant, intron_variant, intron_variant, intron_variant, intron_variant, intron_variant, intron_variant, intron_variant, non_coding_transcript_variant, non_coding_transcript_variant, non_coding_transcript_variant, non_coding_transcript_variant, non_coding_transcript…	MODIFIER, MODIFIER, MODIFIER, MODIFIER, MODIFIER, MODIFIER, MODIFIER, MODIFIER, MODIFIER, MODIFIER, MODIFIER, MODIFIER, MODIFIER, MODIFIER, MODIFIER, MODIFIER, MODIFIER, MODIFIER, MODIFIER, MODIFIER, MODIFIER, MODIFIER, MODIFIER, MODIFIER, MODIFIER, MODIFIER, MODIFIER, MODIFIER	gene-LOC115952480, GENE_exon-XM_031069662.1-1, GENE_exon-XM_031070022.1-1, GENE_exon-XM_031070020.1-1, GENE_exon-XM_031070021.1-1, GENE_exon-XM_031070025.1-1, GENE_exon-XM_031070024.1-1, GENE_exon-XM_031070023.1-1, GENE_exon-XR_004083535.1-1, GENE_exon-XR_004083536.1-1, GENE_exon-XR_004083537.1-1, GENE_exon-XM_031070016.1-1, GENE_exon-XM_031070017.1-1, GENE_exon-XM_031070018.1-1, GENE_exon-XM_031…	XM_031069662.1, rna-XM_031069662.1, rna-XM_031070022.1, rna-XM_031070020.1, rna-XM_031070021.1, rna-XM_031070025.1, rna-XM_031070024.1, rna-XM_031070023.1, rna-XR_004083535.1, rna-XR_004083536.1, rna-XR_004083537.1, rna-XM_031070016.1, rna-XM_031070017.1, rna-XM_031070018.1, rna-XM_031070019.1, XM_031070016.1, XM_031070022.1, XM_031070020.1, XM_031070021.1, XM_031070025.1, XM_031070024.1, XM_0310…	2964, 2964, 0, 0, 0, 0, 0, 0, 0, 0, 0, 0, 0, 0, 0, 0, 0, 0, 0, 0, 0, 0, 0, 0, 0, 0, 0, 0	TRUE	TRUE	mRNA, mRNA, mRNA, mRNA, mRNA, mRNA, mRNA, mRNA, mRNA, mRNA, gene, transcript, transcript, transcript	ID=gene-LOC115952771;Dbxref=GeneID:115952771;Name=LOC115952771;gbkey=Gene;gene=LOC115952771;gene_biotype=protein_coding	ID=rna-XM_031070024.1;Parent=gene-LOC115952771;Dbxref=GeneID:115952771,GenBank:XM_031070024.1;Name=XM_031070024.1;gbkey=mRNA;gene=LOC115952771;model_evidence=Supporting evidence includes similarity to: 2 mRNAs%2C 1 EST%2C and 100%25 coverage of the annotated genomic feature by RNAseq alignments%2C including 20 samples with support for all annotated introns;product=uncharacterized LOC115952771%2C …	0	NA	0	NA
12_17539577_T_C	12_17539577_T_C_T	1	-0.0685639	0.581744	0.515701	0.262262	-0.595339	-0.386614	0.106462	bio18	0.595339	12_17539577	NC_044915.1	17539577	T	C	C, C, C, C	3_prime_UTR_variant, upstream_gene_variant, downstream_gene_variant, non_coding_transcript_variant	MODIFIER, MODIFIER, MODIFIER, MODIFIER	GENE_exon-XM_031092910.1-1, GENE_exon-XM_031089695.1-1, gene-LOC115970035, gene-LOC115972578	rna-XM_031092910.1, rna-XM_031089695.1, XM_031089695.1, XM_031092910.1	60, 2259, 2259, 0	TRUE	TRUE	exon, mRNA, gene	ID=gene-LOC115972578;Dbxref=GeneID:115972578;Name=LOC115972578;gbkey=Gene;gene=LOC115972578;gene_biotype=protein_coding	ID=rna-XM_031092910.1;Parent=gene-LOC115972578;Dbxref=GeneID:115972578,GenBank:XM_031092910.1;Name=XM_031092910.1;gbkey=mRNA;gene=LOC115972578;model_evidence=Supporting evidence includes similarity to: 4 mRNAs%2C 6 ESTs%2C 9 Proteins%2C and 100%25 coverage of the annotated genomic feature by RNAseq alignments%2C including 36 samples with support for all annotated introns;product=replication facto…	0	NA	0	NA
7_44113993_G_A	7_44113993_G_A_A	1	-0.0686452	0.594692	0.388156	0.231324	-0.544582	-0.131846	0.302024	bio5	0.594692	7_44113993	NC_044910.1	44113993	G	A	A, A, A, A, A, A, A, A, A, A, A, A, A, A, A, A, A, A, A, A	intron_variant, intron_variant, intron_variant, intron_variant, intron_variant, intron_variant, intron_variant, intron_variant, intron_variant, intron_variant, non_coding_transcript_variant, non_coding_transcript_variant, non_coding_transcript_variant, non_coding_transcript_variant, non_coding_transcript_variant, non_coding_transcript_variant, non_coding_transcript_variant, non_coding_transcript_…	MODIFIER, MODIFIER, MODIFIER, MODIFIER, MODIFIER, MODIFIER, MODIFIER, MODIFIER, MODIFIER, MODIFIER, MODIFIER, MODIFIER, MODIFIER, MODIFIER, MODIFIER, MODIFIER, MODIFIER, MODIFIER, MODIFIER, MODIFIER	GENE_exon-XM_031070832.1-1, GENE_exon-XM_031070833.1-1, GENE_exon-XM_031070830.1-1, GENE_exon-XM_031070831.1-1, GENE_exon-XM_031070834.1-1, GENE_exon-XM_031070837.1-1, GENE_exon-XM_031070838.1-1, GENE_exon-XM_031070835.1-1, GENE_exon-XM_031070839.1-1, GENE_exon-XM_031070840.1-1, gene-LOC115953248, gene-LOC115953248, gene-LOC115953248, gene-LOC115953248, gene-LOC115953248, gene-LOC115953248, gene-…	rna-XM_031070832.1, rna-XM_031070833.1, rna-XM_031070830.1, rna-XM_031070831.1, rna-XM_031070834.1, rna-XM_031070837.1, rna-XM_031070838.1, rna-XM_031070835.1, rna-XM_031070839.1, rna-XM_031070840.1, XM_031070830.1, XM_031070832.1, XM_031070833.1, XM_031070831.1, XM_031070834.1, XM_031070837.1, XM_031070838.1, XM_031070835.1, XM_031070839.1, XM_031070840.1	0, 0, 0, 0, 0, 0, 0, 0, 0, 0, 0, 0, 0, 0, 0, 0, 0, 0, 0, 0	TRUE	TRUE	mRNA, gene, mRNA, mRNA, mRNA, mRNA, mRNA, mRNA, mRNA, mRNA, mRNA	ID=gene-LOC115953248;Dbxref=GeneID:115953248;Name=LOC115953248;gbkey=Gene;gene=LOC115953248;gene_biotype=protein_coding	ID=rna-XM_031070833.1;Parent=gene-LOC115953248;Dbxref=GeneID:115953248,GenBank:XM_031070833.1;Name=XM_031070833.1;gbkey=mRNA;gene=LOC115953248;model_evidence=Supporting evidence includes similarity to: 4 mRNAs%2C 1 EST%2C 1 Protein%2C and 100%25 coverage of the annotated genomic feature by RNAseq alignments%2C including 19 samples with support for all annotated introns;product=chromodomain-helica…	0	NA	0	NA
5_20686957_G_C	5_20686957_G_C_C	1	0.0650233	-0.594597	-0.340963	-0.152784	0.440695	0.110841	-0.369693	bio5	0.594597	5_20686957	NC_044908.1	20686957	G	C	C, C	intron_variant, non_coding_transcript_variant	MODIFIER, MODIFIER	GENE_exon-XM_031113998.1-1, gene-LOC115990141	rna-XM_031113998.1, XM_031113998.1	0, 0	TRUE	TRUE	mRNA, gene	ID=gene-LOC115990141;Dbxref=GeneID:115990141;Name=LOC115990141;gbkey=Gene;gene=LOC115990141;gene_biotype=protein_coding	ID=rna-XM_031113998.1;Parent=gene-LOC115990141;Dbxref=GeneID:115990141,GenBank:XM_031113998.1;Name=XM_031113998.1;gbkey=mRNA;gene=LOC115990141;model_evidence=Supporting evidence includes similarity to: 1 mRNA%2C 13 Proteins%2C and 99%25 coverage of the annotated genomic feature by RNAseq alignments;product=uncharacterized LOC115990141;transcript_id=XM_031113998.1	0	NA	0	NA
1_16816786_A_G	1_16816786_A_G_G	1	0.0635198	-0.548954	-0.342667	-0.56726	0.594181	0.0196761	-0.14775	bio18	0.594181	1_16816786	NC_044904.1	16816786	A	G	G, G, G	upstream_gene_variant, upstream_gene_variant, intergenic_region	MODIFIER, MODIFIER, MODIFIER	gene-LOC115981310, GENE_exon-XM_031103466.1-1, LOC115981300-GENE_exon-XM_031103466.1-1	XM_031103466.1, rna-XM_031103466.1, LOC115981300-GENE_exon-XM_031103466.1-1	4990, 4990, 0	FALSE	FALSE	NA	NA	NA	NA	NA	NA	NA
2_17058776_A_G	2_17058776_A_G_G	1	0.0643842	-0.543835	-0.35002	-0.531949	0.593218	0.0900198	-0.182849	bio18	0.593218	2_17058776	NC_044905.1	17058776	A	G	G, G, G, G, G, G, G, G	upstream_gene_variant, upstream_gene_variant, upstream_gene_variant, upstream_gene_variant, upstream_gene_variant, downstream_gene_variant, intron_variant, non_coding_transcript_variant	MODIFIER, MODIFIER, MODIFIER, MODIFIER, MODIFIER, MODIFIER, MODIFIER, MODIFIER	GENE_exon-XM_031079103.1-1, GENE_exon-XR_004088009.1-1, gene-LOC115974773, GENE_exon-XM_031095285.1-1, gene-LOC115974773, gene-LOC115960289, GENE_exon-XM_031095287.1-1, gene-LOC115974774	rna-XM_031079103.1, rna-XR_004088009.1, XM_031095285.1, rna-XM_031095285.1, XR_004088009.1, XM_031079103.1, rna-XM_031095287.1, XM_031095287.1	3192, 991, 1001, 1001, 991, 3192, 0, 0	TRUE	TRUE	mRNA, gene	ID=gene-LOC115974774;Dbxref=GeneID:115974774;Name=LOC115974774;gbkey=Gene;gene=LOC115974774;gene_biotype=protein_coding	ID=rna-XM_031095287.1;Parent=gene-LOC115974774;Dbxref=GeneID:115974774,GenBank:XM_031095287.1;Name=XM_031095287.1;gbkey=mRNA;gene=LOC115974774;model_evidence=Supporting evidence includes similarity to: 2 mRNAs%2C 5 ESTs%2C 6 Proteins%2C and 100%25 coverage of the annotated genomic feature by RNAseq alignments%2C including 40 samples with support for all annotated introns;product=ylmG homolog prot…	0	NA	0	NA
10_12265881_A_C	10_12265881_A_C_C	1	0.0680951	-0.592931	-0.383987	-0.216946	0.513594	0.255452	-0.324864	bio5	0.592931	10_12265881	NC_044913.1	12265881	A	C	C, C, C, C, C, C, C, C, C, C	3_prime_UTR_variant, 3_prime_UTR_variant, 3_prime_UTR_variant, 3_prime_UTR_variant, upstream_gene_variant, downstream_gene_variant, non_coding_transcript_variant, non_coding_transcript_variant, non_coding_transcript_variant, non_coding_transcript_variant	MODIFIER, MODIFIER, MODIFIER, MODIFIER, MODIFIER, MODIFIER, MODIFIER, MODIFIER, MODIFIER, MODIFIER	GENE_exon-XM_031083005.1-1, GENE_exon-XM_031083006.1-1, GENE_exon-XM_031083007.1-1, GENE_exon-XM_031083008.1-1, gene-LOC115964347, GENE_exon-XM_031083682.1-1, gene-LOC115963826, gene-LOC115963826, gene-LOC115963826, gene-LOC115963826	rna-XM_031083005.1, rna-XM_031083006.1, rna-XM_031083007.1, rna-XM_031083008.1, XM_031083682.1, rna-XM_031083682.1, XM_031083005.1, XM_031083006.1, XM_031083007.1, XM_031083008.1	31, 31, 31, 31, 981, 981, 0, 0, 0, 0	TRUE	TRUE	mRNA, mRNA, gene, mRNA, mRNA, exon, exon, exon, exon	ID=gene-LOC115963826;Dbxref=GeneID:115963826;Name=LOC115963826;gbkey=Gene;gene=LOC115963826;gene_biotype=protein_coding	ID=rna-XM_031083008.1;Parent=gene-LOC115963826;Dbxref=GeneID:115963826,GenBank:XM_031083008.1;Name=XM_031083008.1;gbkey=mRNA;gene=LOC115963826;model_evidence=Supporting evidence includes similarity to: 1 mRNA%2C 4 ESTs%2C 53 Proteins%2C and 100%25 coverage of the annotated genomic feature by RNAseq alignments%2C including 19 samples with support for all annotated introns;product=probable alpha%2C…	0	NA	0	NA
3_18680805_A_T	3_18680805_A_T_T	1	0.0668549	-0.574291	-0.392926	-0.36168	0.591855	0.145957	-0.184506	bio18	0.591855	3_18680805	NC_044906.1	18680805	A	T	T	intergenic_region	MODIFIER	GENE_exon-XM_031100889.1-1-GENE_exon-XM_031102722.1-1	GENE_exon-XM_031100889.1-1-GENE_exon-XM_031102722.1-1	0	FALSE	FALSE	NA	NA	NA	28701	ID=gene-LOC115978959;Dbxref=GeneID:115978959;Name=LOC115978959;gbkey=Gene;gene=LOC115978959;gene_biotype=protein_coding	28701	ID=rna-XM_031100889.1;Parent=gene-LOC115978959;Dbxref=GeneID:115978959,GenBank:XM_031100889.1;Name=XM_031100889.1;gbkey=mRNA;gene=LOC115978959;model_evidence=Supporting evidence includes similarity to: 100%25 coverage of the annotated genomic feature by RNAseq alignments%2C including 6 samples with support for all annotated introns;product=putative F-box protein At3g10430;transcript_id=XM_0311008…
12_37547117_G_A	12_37547117_G_A_G	1	-0.0680858	0.591574	0.557168	0.122147	-0.515997	-0.410034	0.163794	bio5	0.591574	12_37547117	NC_044915.1	37547117	G	A	A, A, A, A	upstream_gene_variant, downstream_gene_variant, intron_variant, non_coding_transcript_variant	MODIFIER, MODIFIER, MODIFIER, MODIFIER	gene-LOC115971945, GENE_exon-XM_031092063.1-1, GENE_exon-XM_031092068.1-1, gene-LOC115971948	XM_031092063.1, rna-XM_031092063.1, rna-XM_031092068.1, XM_031092068.1	2035, 2035, 0, 0	TRUE	TRUE	gene, mRNA	ID=gene-LOC115971948;Dbxref=GeneID:115971948;Name=LOC115971948;gbkey=Gene;gene=LOC115971948;gene_biotype=protein_coding	ID=rna-XM_031092068.1;Parent=gene-LOC115971948;Dbxref=GeneID:115971948,GenBank:XM_031092068.1;Name=XM_031092068.1;gbkey=mRNA;gene=LOC115971948;model_evidence=Supporting evidence includes similarity to: 3 mRNAs%2C 4 ESTs%2C 9 Proteins%2C and 100%25 coverage of the annotated genomic feature by RNAseq alignments%2C including 38 samples with support for all annotated introns;product=protein arginine …	0	NA	0	NA
9_29527062_C_T	9_29527062_C_T_T	1	0.0671464	-0.590803	-0.407359	-0.414694	0.587956	0.141246	-0.154596	bio5	0.590803	9_29527062	NC_044912.1	29527062	C	T	T, T, T, T, T, T, T, T, T	upstream_gene_variant, upstream_gene_variant, upstream_gene_variant, upstream_gene_variant, downstream_gene_variant, downstream_gene_variant, downstream_gene_variant, downstream_gene_variant, intergenic_region	MODIFIER, MODIFIER, MODIFIER, MODIFIER, MODIFIER, MODIFIER, MODIFIER, MODIFIER, MODIFIER	GENE_exon-XM_031079627.1-1, GENE_exon-XM_031079626.1-1, GENE_exon-XM_031079624.1-1, GENE_exon-XM_031079625.1-1, gene-LOC115960667, gene-LOC115960667, gene-LOC115960667, gene-LOC115960667, GENE_exon-XM_031079625.1-1-GENE_exon-XM_031080513.1-1	rna-XM_031079627.1, rna-XM_031079626.1, rna-XM_031079624.1, rna-XM_031079625.1, XM_031079624.1, XM_031079627.1, XM_031079626.1, XM_031079625.1, GENE_exon-XM_031079625.1-1-GENE_exon-XM_031080513.1-1	3555, 3538, 1020, 1019, 1020, 3555, 3538, 1019, 0	FALSE	FALSE	NA	NA	NA	NA	NA	NA	NA
12_5995579_A_G	12_5995579_A_G_G	1	0.0642392	-0.590042	-0.548499	-0.251627	0.488598	0.277914	-0.072508	bio5	0.590042	12_5995579	NC_044915.1	5995579	A	G	G, G	intron_variant, non_coding_transcript_variant	MODIFIER, MODIFIER	GENE_exon-XM_031091988.1-1, gene-LOC115971887	rna-XM_031091988.1, XM_031091988.1	0, 0	TRUE	TRUE	gene, mRNA	ID=gene-LOC115971887;Dbxref=GeneID:115971887;Name=LOC115971887;gbkey=Gene;gene=LOC115971887;gene_biotype=protein_coding	ID=rna-XM_031091988.1;Parent=gene-LOC115971887;Dbxref=GeneID:115971887,GenBank:XM_031091988.1;Name=XM_031091988.1;gbkey=mRNA;gene=LOC115971887;model_evidence=Supporting evidence includes similarity to: 1 mRNA%2C 10 ESTs%2C 3 Proteins%2C and 100%25 coverage of the annotated genomic feature by RNAseq alignments%2C including 40 samples with support for all annotated introns;product=uncharacterized p…	0	NA	0	NA
10_21914576_G_A	10_21914576_G_A_A	1	0.0656737	-0.589857	-0.476172	-0.170299	0.465399	0.356601	-0.224645	bio5	0.589857	10_21914576	NC_044913.1	21914576	G	A	A, A	synonymous_variant, non_coding_transcript_variant	LOW, MODIFIER	GENE_exon-XM_031082737.1-1, gene-LOC115963647	rna-XM_031082737.1, XM_031082737.1	0, 0	TRUE	TRUE	mRNA, gene, exon, CDS	ID=gene-LOC115963647;Dbxref=GeneID:115963647;Name=LOC115963647;gbkey=Gene;gene=LOC115963647;gene_biotype=protein_coding	ID=rna-XM_031082737.1;Parent=gene-LOC115963647;Dbxref=GeneID:115963647,GenBank:XM_031082737.1;Name=XM_031082737.1;gbkey=mRNA;gene=LOC115963647;model_evidence=Supporting evidence includes similarity to: 2 mRNAs%2C 5 ESTs%2C 14 Proteins%2C and 100%25 coverage of the annotated genomic feature by RNAseq alignments%2C including 39 samples with support for all annotated introns;product=phenylalanine--t…	0	NA	0	NA
11_52171952_G_A	11_52171952_G_A_A	1	0.0618938	-0.551639	-0.319302	-0.585836	0.589468	-0.00233734	-0.104675	bio18	0.589468	11_52171952	NC_044914.1	52171952	G	A	A, A	missense_variant, non_coding_transcript_variant	MODERATE, MODIFIER	GENE_exon-XM_031086385.1-1, gene-LOC115967309	rna-XM_031086385.1, XM_031086385.1	0, 0	TRUE	TRUE	gene, mRNA, exon, CDS	ID=gene-LOC115967309;Dbxref=GeneID:115967309;Name=LOC115967309;gbkey=Gene;gene=LOC115967309;gene_biotype=protein_coding	ID=rna-XM_031086385.1;Parent=gene-LOC115967309;Dbxref=GeneID:115967309,GenBank:XM_031086385.1;Name=XM_031086385.1;gbkey=mRNA;gene=LOC115967309;model_evidence=Supporting evidence includes similarity to: 1 mRNA%2C 37 Proteins%2C and 96%25 coverage of the annotated genomic feature by RNAseq alignments;product=probable LRR receptor-like serine/threonine-protein kinase At1g07650;transcript_id=XM_03108…	0	NA	0	NA
6_35211107_G_A	6_35211107_G_A_A	1	0.0665416	-0.561995	-0.333838	-0.350859	0.589395	0.0853004	-0.258468	bio18	0.589395	6_35211107	NC_044909.1	35211107	G	A	A, A, A, A	synonymous_variant, downstream_gene_variant, downstream_gene_variant, non_coding_transcript_variant	LOW, MODIFIER, MODIFIER, MODIFIER	GENE_exon-XM_031068056.1-1, gene-LOC115949606, GENE_exon-XM_031066885.1-1, gene-LOC115950806	rna-XM_031068056.1, XM_031066885.1, rna-XM_031066885.1, XM_031068056.1	0, 4980, 4980, 0	TRUE	TRUE	gene, mRNA, exon, CDS	ID=gene-LOC115950806;Dbxref=GeneID:115950806;Name=LOC115950806;gbkey=Gene;gene=LOC115950806;gene_biotype=protein_coding	ID=rna-XM_031068056.1;Parent=gene-LOC115950806;Dbxref=GeneID:115950806,GenBank:XM_031068056.1;Name=XM_031068056.1;gbkey=mRNA;gene=LOC115950806;model_evidence=Supporting evidence includes similarity to: 2 mRNAs%2C 1 EST%2C 2 Proteins%2C and 100%25 coverage of the annotated genomic feature by RNAseq alignments%2C including 35 samples with support for all annotated introns;product=uncharacterized LO…	0	NA	0	NA
2_26951637_T_C	2_26951637_T_C_T	1	-0.0675961	0.588506	0.437522	0.281813	-0.538263	-0.265867	0.225007	bio5	0.588506	2_26951637	NC_044905.1	26951637	T	C	C, C	intron_variant, non_coding_transcript_variant	MODIFIER, MODIFIER	GENE_exon-XM_031100277.1-1, gene-LOC115978254	rna-XM_031100277.1, XM_031100277.1	0, 0	TRUE	TRUE	mRNA, gene	ID=gene-LOC115978254;Dbxref=GeneID:115978254;Name=LOC115978254;gbkey=Gene;gene=LOC115978254;gene_biotype=protein_coding	ID=rna-XM_031100277.1;Parent=gene-LOC115978254;Dbxref=GeneID:115978254,GenBank:XM_031100277.1;Name=XM_031100277.1;gbkey=mRNA;gene=LOC115978254;model_evidence=Supporting evidence includes similarity to: 14 Proteins%2C and 100%25 coverage of the annotated genomic feature by RNAseq alignments%2C including 3 samples with support for all annotated introns;product=WAT1-related protein At3g30340-like;tr…	0	NA	0	NA
7_18028372_G_A	7_18028372_G_A_A	1	0.0627738	-0.588363	-0.372305	-0.156063	0.428279	0.143528	-0.281255	bio5	0.588363	7_18028372	NC_044910.1	18028372	G	A	A, A, A, A, A, A, A	upstream_gene_variant, upstream_gene_variant, upstream_gene_variant, upstream_gene_variant, upstream_gene_variant, upstream_gene_variant, intergenic_region	MODIFIER, MODIFIER, MODIFIER, MODIFIER, MODIFIER, MODIFIER, MODIFIER	GENE_exon-XM_031070232.1-1, gene-LOC115952897, GENE_exon-XM_031070231.1-1, GENE_exon-XM_031070233.1-1, gene-LOC115952897, gene-LOC115952897, GENE_exon-XM_031071560.1-1-GENE_exon-XM_031070232.1-1	rna-XM_031070232.1, XM_031070231.1, rna-XM_031070231.1, rna-XM_031070233.1, XM_031070232.1, XM_031070233.1, GENE_exon-XM_031071560.1-1-GENE_exon-XM_031070232.1-1	3408, 3443, 3443, 3443, 3408, 3443, 0	FALSE	FALSE	NA	NA	NA	NA	NA	NA	NA
2_16697520_A_T	2_16697520_A_T_T	1	0.0642248	-0.52199	-0.33267	-0.385693	0.586709	0.13461	-0.247571	bio18	0.586709	2_16697520	NC_044905.1	16697520	A	T	T, T, T, T, T, T, T, T, T, T, T, T	intron_variant, intron_variant, intron_variant, intron_variant, intron_variant, intron_variant, non_coding_transcript_variant, non_coding_transcript_variant, non_coding_transcript_variant, non_coding_transcript_variant, non_coding_transcript_variant, non_coding_transcript_variant	MODIFIER, MODIFIER, MODIFIER, MODIFIER, MODIFIER, MODIFIER, MODIFIER, MODIFIER, MODIFIER, MODIFIER, MODIFIER, MODIFIER	GENE_exon-XR_004088006.1-1, GENE_exon-XR_004088007.1-1, GENE_exon-XM_031095272.1-1, GENE_exon-XR_004088005.1-1, GENE_exon-XM_031095271.1-1, GENE_exon-XM_031095273.1-1, gene-LOC115974761, gene-LOC115974761, gene-LOC115974761, gene-LOC115974761, gene-LOC115974761, gene-LOC115974761	rna-XR_004088006.1, rna-XR_004088007.1, rna-XM_031095272.1, rna-XR_004088005.1, rna-XM_031095271.1, rna-XM_031095273.1, XM_031095271.1, XR_004088006.1, XR_004088007.1, XM_031095272.1, XR_004088005.1, XM_031095273.1	0, 0, 0, 0, 0, 0, 0, 0, 0, 0, 0, 0	TRUE	TRUE	gene, transcript, transcript, mRNA, transcript, mRNA, mRNA	ID=gene-LOC115974761;Dbxref=GeneID:115974761;Name=LOC115974761;gbkey=Gene;gene=LOC115974761;gene_biotype=protein_coding	ID=rna-XM_031095272.1;Parent=gene-LOC115974761;Dbxref=GeneID:115974761,GenBank:XM_031095272.1;Name=XM_031095272.1;gbkey=mRNA;gene=LOC115974761;model_evidence=Supporting evidence includes similarity to: 1 mRNA%2C 3 ESTs%2C and 100%25 coverage of the annotated genomic feature by RNAseq alignments%2C including 39 samples with support for all annotated introns;product=E3 ubiquitin ligase PQT3-like%2C…	0	NA	0	NA
8_37427321_C_T	8_37427321_C_T_T	1	0.0657356	-0.585965	-0.400719	-0.184963	0.493526	0.172779	-0.272021	bio5	0.585965	8_37427321	NC_044911.1	37427321	C	T	T, T	intron_variant, non_coding_transcript_variant	MODIFIER, MODIFIER	GENE_exon-XM_031072610.1-1, gene-LOC115954689	rna-XM_031072610.1, XM_031072610.1	0, 0	TRUE	TRUE	mRNA, gene	ID=gene-LOC115954689;Dbxref=GeneID:115954689;Name=LOC115954689;gbkey=Gene;gene=LOC115954689;gene_biotype=protein_coding	ID=rna-XM_031072610.1;Parent=gene-LOC115954689;Dbxref=GeneID:115954689,GenBank:XM_031072610.1;Name=XM_031072610.1;gbkey=mRNA;gene=LOC115954689;model_evidence=Supporting evidence includes similarity to: 3 mRNAs%2C 6 Proteins%2C and 100%25 coverage of the annotated genomic feature by RNAseq alignments%2C including 35 samples with support for all annotated introns;product=protein TIC 20-IV%2C chloro…	0	NA	0	NA
2_44710998_G_A	2_44710998_G_A_A	1	0.0680032	-0.556502	-0.37601	-0.30941	0.585534	0.0946113	-0.301198	bio18	0.585534	2_44710998	NC_044905.1	44710998	G	A	A	intergenic_region	MODIFIER	GENE_exon-XM_031084302.1-1-GENE_exon-XM_031096577.1-1	GENE_exon-XM_031084302.1-1-GENE_exon-XM_031096577.1-1	0	FALSE	FALSE	NA	NA	NA	12716	ID=gene-LOC115965102;Dbxref=GeneID:115965102;Name=LOC115965102;gbkey=Gene;gene=LOC115965102;gene_biotype=protein_coding	12716	ID=rna-XM_031084302.1;Parent=gene-LOC115965102;Dbxref=GeneID:115965102,GenBank:XM_031084302.1;Name=XM_031084302.1;gbkey=mRNA;gene=LOC115965102;model_evidence=Supporting evidence includes similarity to: 1 Protein;product=uncharacterized LOC115965102;transcript_id=XM_031084302.1
10_29629353_G_A	10_29629353_G_A_A	1	0.0630768	-0.58548	-0.328754	-0.274995	0.478993	-0.0232816	-0.267287	bio5	0.58548	10_29629353	NC_044913.1	29629353	G	A	A	intergenic_region	MODIFIER	GENE_exon-XM_031081368.1-1-GENE_exon-XM_031084901.1-1	GENE_exon-XM_031081368.1-1-GENE_exon-XM_031084901.1-1	0	FALSE	FALSE	NA	NA	NA	5247	ID=gene-LOC115965639;Dbxref=GeneID:115965639;Name=LOC115965639;gbkey=Gene;gene=LOC115965639;gene_biotype=protein_coding	5247	ID=rna-XM_031084901.1;Parent=gene-LOC115965639;Dbxref=GeneID:115965639,GenBank:XM_031084901.1;Name=XM_031084901.1;gbkey=mRNA;gene=LOC115965639;model_evidence=Supporting evidence includes similarity to: 2 mRNAs%2C 6 ESTs%2C 8 Proteins%2C and 100%25 coverage of the annotated genomic feature by RNAseq alignments%2C including 38 samples with support for all annotated introns;product=prostaglandin E s…
3_12758353_G_A	3_12758353_G_A_A	1	0.0646977	-0.533181	-0.325435	-0.423238	0.585254	0.0845416	-0.255994	bio18	0.585254	3_12758353	NC_044906.1	12758353	G	A	A, A, A, A, A, A, A, A, A, A	missense_variant, downstream_gene_variant, downstream_gene_variant, downstream_gene_variant, downstream_gene_variant, downstream_gene_variant, downstream_gene_variant, downstream_gene_variant, downstream_gene_variant, non_coding_transcript_variant	MODERATE, MODIFIER, MODIFIER, MODIFIER, MODIFIER, MODIFIER, MODIFIER, MODIFIER, MODIFIER, MODIFIER	GENE_exon-XM_031101602.1-1, GENE_exon-XM_031101600.1-1, GENE_exon-XR_004089081.1-1, gene-LOC115979542, GENE_exon-XM_031101599.1-1, GENE_exon-XM_031101601.1-1, gene-LOC115979542, gene-LOC115979542, gene-LOC115979542, gene-LOC115979543	rna-XM_031101602.1, rna-XM_031101600.1, rna-XR_004089081.1, XM_031101599.1, rna-XM_031101599.1, rna-XM_031101601.1, XM_031101600.1, XR_004089081.1, XM_031101601.1, XM_031101602.1	0, 1719, 1719, 1719, 1719, 1719, 1719, 1719, 1719, 0	TRUE	TRUE	gene, mRNA, CDS, exon	ID=gene-LOC115979543;Dbxref=GeneID:115979543;Name=LOC115979543;gbkey=Gene;gene=LOC115979543;gene_biotype=protein_coding	ID=rna-XM_031101602.1;Parent=gene-LOC115979543;Dbxref=GeneID:115979543,GenBank:XM_031101602.1;Name=XM_031101602.1;gbkey=mRNA;gene=LOC115979543;model_evidence=Supporting evidence includes similarity to: 3 mRNAs%2C 8 Proteins%2C and 100%25 coverage of the annotated genomic feature by RNAseq alignments%2C including 39 samples with support for all annotated introns;product=psbP domain-containing prot…	0	NA	0	NA
9_16198653_C_A	9_16198653_C_A_A	1	0.0626932	-0.518461	-0.342702	-0.460785	0.584917	-0.00999484	-0.200368	bio18	0.584917	9_16198653	NC_044912.1	16198653	C	A	A, A, A, A, A, A, A, A, A, A, A, A, A, A	intron_variant, intron_variant, intron_variant, intron_variant, intron_variant, intron_variant, intron_variant, non_coding_transcript_variant, non_coding_transcript_variant, non_coding_transcript_variant, non_coding_transcript_variant, non_coding_transcript_variant, non_coding_transcript_variant, non_coding_transcript_variant	MODIFIER, MODIFIER, MODIFIER, MODIFIER, MODIFIER, MODIFIER, MODIFIER, MODIFIER, MODIFIER, MODIFIER, MODIFIER, MODIFIER, MODIFIER, MODIFIER	GENE_exon-XM_031078352.1-1, GENE_exon-XM_031078348.1-1, GENE_exon-XM_031078349.1-1, GENE_exon-XM_031078350.1-1, GENE_exon-XM_031078351.1-1, GENE_exon-XM_031078353.1-1, GENE_exon-XM_031078354.1-1, gene-LOC115959781, gene-LOC115959781, gene-LOC115959781, gene-LOC115959781, gene-LOC115959781, gene-LOC115959781, gene-LOC115959781	rna-XM_031078352.1, rna-XM_031078348.1, rna-XM_031078349.1, rna-XM_031078350.1, rna-XM_031078351.1, rna-XM_031078353.1, rna-XM_031078354.1, XM_031078348.1, XM_031078352.1, XM_031078349.1, XM_031078350.1, XM_031078351.1, XM_031078353.1, XM_031078354.1	0, 0, 0, 0, 0, 0, 0, 0, 0, 0, 0, 0, 0, 0	TRUE	TRUE	mRNA, gene, mRNA, mRNA, mRNA, mRNA, mRNA, mRNA	ID=gene-LOC115959781;Dbxref=GeneID:115959781;Name=LOC115959781;gbkey=Gene;gene=LOC115959781;gene_biotype=protein_coding	ID=rna-XM_031078352.1;Parent=gene-LOC115959781;Dbxref=GeneID:115959781,GenBank:XM_031078352.1;Name=XM_031078352.1;gbkey=mRNA;gene=LOC115959781;model_evidence=Supporting evidence includes similarity to: 1 mRNA%2C 1 EST%2C 2 Proteins%2C and 100%25 coverage of the annotated genomic feature by RNAseq alignments%2C including 20 samples with support for all annotated introns;product=CSC1-like protein R…	0	NA	0	NA
2_70167692_G_A	2_70167692_G_A_G	1	-0.0666742	0.577405	0.440514	0.369156	-0.584109	-0.104716	0.147554	bio18	0.584109	2_70167692	NC_044905.1	70167692	G	A	A, A	synonymous_variant, non_coding_transcript_variant	LOW, MODIFIER	GENE_exon-XM_031097618.1-1, gene-LOC115976383	rna-XM_031097618.1, XM_031097618.1	0, 0	TRUE	TRUE	gene, mRNA, exon, CDS	ID=gene-LOC115976383;Dbxref=GeneID:115976383;Name=LOC115976383;gbkey=Gene;gene=LOC115976383;gene_biotype=protein_coding	ID=rna-XM_031097618.1;Parent=gene-LOC115976383;Dbxref=GeneID:115976383,GenBank:XM_031097618.1;Name=XM_031097618.1;gbkey=mRNA;gene=LOC115976383;model_evidence=Supporting evidence includes similarity to: 2 mRNAs%2C 1 Protein%2C and 100%25 coverage of the annotated genomic feature by RNAseq alignments%2C including 17 samples with support for all annotated introns;product=zinc finger protein CONSTANS…	0	NA	0	NA
11_51520526_A_T	11_51520526_A_T_T	1	-0.0715882	0.583148	0.497848	0.120522	-0.545855	-0.368914	0.330321	bio5	0.583148	11_51520526	NC_044914.1	51520526	A	T	T, T	5_prime_UTR_variant, non_coding_transcript_variant	MODIFIER, MODIFIER	GENE_exon-XM_031087983.1-1, gene-LOC115968565	rna-XM_031087983.1, XM_031087983.1	141, 0	TRUE	TRUE	gene, mRNA, exon	ID=gene-LOC115968565;Dbxref=GeneID:115968565;Name=LOC115968565;gbkey=Gene;gene=LOC115968565;gene_biotype=protein_coding	ID=rna-XM_031087983.1;Parent=gene-LOC115968565;Dbxref=GeneID:115968565,GenBank:XM_031087983.1;Name=XM_031087983.1;gbkey=mRNA;gene=LOC115968565;model_evidence=Supporting evidence includes similarity to: 4 mRNAs%2C 2 ESTs%2C 2 Proteins%2C and 100%25 coverage of the annotated genomic feature by RNAseq alignments%2C including 35 samples with support for all annotated introns;product=uncharacterized L…	0	NA	0	NA
7_18376817_C_T	7_18376817_C_T_T	1	0.0673106	-0.582978	-0.462813	-0.0662424	0.459543	0.367675	-0.329144	bio5	0.582978	7_18376817	NC_044910.1	18376817	C	T	T, T, T	downstream_gene_variant, downstream_gene_variant, intergenic_region	MODIFIER, MODIFIER, MODIFIER	gene-LOC115952633, GENE_exon-XM_031069813.1-1, GENE_exon-XM_031069813.1-1-GENE_exon-XM_031068856.1-1	XM_031069813.1, rna-XM_031069813.1, GENE_exon-XM_031069813.1-1-GENE_exon-XM_031068856.1-1	1150, 1150, 0	FALSE	FALSE	NA	NA	NA	1150	ID=gene-LOC115952633;Dbxref=GeneID:115952633;Name=LOC115952633;gbkey=Gene;gene=LOC115952633;gene_biotype=protein_coding	1150	ID=rna-XM_031069813.1;Parent=gene-LOC115952633;Dbxref=GeneID:115952633,GenBank:XM_031069813.1;Name=XM_031069813.1;gbkey=mRNA;gene=LOC115952633;model_evidence=Supporting evidence includes similarity to: 5 mRNAs%2C 30 ESTs%2C 15 Proteins%2C and 100%25 coverage of the annotated genomic feature by RNAseq alignments%2C including 40 samples with support for all annotated introns;product=T-complex prote…
12_29385536_C_A	12_29385536_C_A_A	1	0.0645454	-0.582826	-0.321742	-0.338735	0.519643	0.0185504	-0.265405	bio5	0.582826	12_29385536	NC_044915.1	29385536	C	A	A, A, A, A	intron_variant, intron_variant, non_coding_transcript_variant, non_coding_transcript_variant	MODIFIER, MODIFIER, MODIFIER, MODIFIER	GENE_exon-XM_031090852.1-1, GENE_exon-XM_031090853.1-1, gene-LOC115971144, gene-LOC115971144	rna-XM_031090852.1, rna-XM_031090853.1, XM_031090852.1, XM_031090853.1	0, 0, 0, 0	TRUE	TRUE	gene, mRNA, mRNA	ID=gene-LOC115971144;Dbxref=GeneID:115971144;Name=LOC115971144;gbkey=Gene;gene=LOC115971144;gene_biotype=protein_coding	ID=rna-XM_031090852.1;Parent=gene-LOC115971144;Dbxref=GeneID:115971144,GenBank:XM_031090852.1;Name=XM_031090852.1;gbkey=mRNA;gene=LOC115971144;model_evidence=Supporting evidence includes similarity to: 2 mRNAs%2C 7 Proteins%2C and 100%25 coverage of the annotated genomic feature by RNAseq alignments%2C including 10 samples with support for all annotated introns;product=tocopherol cyclase%2C chlor…	0	NA	0	NA
7_15829355_C_A	7_15829355_C_A_A	1	0.0626262	-0.582434	-0.391716	-0.402348	0.515733	0.068598	-0.127878	bio5	0.582434	7_15829355	NC_044910.1	15829355	C	A	A, A, A, A, A, A, A, A, A, A, A, A, A	missense_variant, missense_variant, missense_variant, upstream_gene_variant, upstream_gene_variant, downstream_gene_variant, downstream_gene_variant, downstream_gene_variant, non_coding_transcript_exon_variant, non_coding_transcript_variant, non_coding_transcript_variant, non_coding_transcript_variant, non_coding_transcript_variant	MODERATE, MODERATE, MODERATE, MODIFIER, MODIFIER, MODIFIER, MODIFIER, MODIFIER, MODIFIER, MODIFIER, MODIFIER, MODIFIER, MODIFIER	GENE_exon-XM_031072209.1-1, GENE_exon-XM_031072210.1-1, GENE_exon-XM_031072211.1-1, GENE_exon-XM_031072208.1-1, GENE_exon-XM_031072207.1-1, gene-LOC115954292, gene-TRNAP-UGG-8, gene-LOC115954292, GENE_exon-XR_004083876.1-1, gene-LOC115954293, gene-LOC115954293, gene-LOC115954293, gene-LOC115954293	rna-XM_031072209.1, rna-XM_031072210.1, rna-XM_031072211.1, rna-XM_031072208.1, rna-XM_031072207.1, XM_031072207.1, rna-TRNAP-UGG-8, XM_031072208.1, rna-XR_004083876.1, XM_031072209.1, XM_031072210.1, XM_031072211.1, XR_004083876.1	0, 0, 0, 2984, 2982, 2982, 4493, 2984, 0, 0, 0, 0, 0	TRUE	TRUE	mRNA, gene, mRNA, mRNA, transcript, exon, CDS, CDS, exon, exon, CDS, exon	ID=gene-LOC115954293;Dbxref=GeneID:115954293;Name=LOC115954293;gbkey=Gene;gene=LOC115954293;gene_biotype=protein_coding	ID=rna-XM_031072210.1;Parent=gene-LOC115954293;Dbxref=GeneID:115954293,GenBank:XM_031072210.1;Name=XM_031072210.1;gbkey=mRNA;gene=LOC115954293;model_evidence=Supporting evidence includes similarity to: 1 mRNA%2C 2 Proteins%2C and 100%25 coverage of the annotated genomic feature by RNAseq alignments%2C including 11 samples with support for all annotated introns;product=uncharacterized LOC115954293…	0	NA	0	NA
7_18508134_G_A	7_18508134_G_A_A	1	0.0683103	-0.581609	-0.464833	-0.0442746	0.47907	0.30951	-0.346065	bio5	0.581609	7_18508134	NC_044910.1	18508134	G	A	A	intergenic_region	MODIFIER	GENE_exon-XM_031070089.1-1-GENE_exon-XM_031070644.1-1	GENE_exon-XM_031070089.1-1-GENE_exon-XM_031070644.1-1	0	FALSE	FALSE	NA	NA	NA	NA	NA	NA	NA
8_27668526_A_G	8_27668526_A_G_G	1	0.065589	-0.565182	-0.425951	-0.32596	0.581163	0.213642	-0.135568	bio18	0.581163	8_27668526	NC_044911.1	27668526	A	G	G, G	3_prime_UTR_variant, non_coding_transcript_variant	MODIFIER, MODIFIER	GENE_exon-XM_031074490.1-1, gene-LOC115956036	rna-XM_031074490.1, XM_031074490.1	133, 0	TRUE	TRUE	mRNA, gene, exon	ID=gene-LOC115956036;Dbxref=GeneID:115956036;Name=LOC115956036;gbkey=Gene;gene=LOC115956036;gene_biotype=protein_coding	ID=rna-XM_031074490.1;Parent=gene-LOC115956036;Dbxref=GeneID:115956036,GenBank:XM_031074490.1;Name=XM_031074490.1;gbkey=mRNA;gene=LOC115956036;model_evidence=Supporting evidence includes similarity to: 2 mRNAs%2C 9 ESTs%2C 12 Proteins%2C and 100%25 coverage of the annotated genomic feature by RNAseq alignments%2C including 40 samples with support for all annotated introns;product=homogentisate 1%…	0	NA	0	NA
2_73202584_C_T	2_73202584_C_T_C	1	0.0647114	-0.550622	-0.3833	-0.32693	0.580893	0.0672769	-0.182784	bio18	0.580893	2_73202584	NC_044905.1	73202584	C	T	T, T, T	upstream_gene_variant, upstream_gene_variant, intergenic_region	MODIFIER, MODIFIER, MODIFIER	gene-LOC115956731, GENE_exon-XM_031075035.1-1, GENE_exon-XM_031089938.1-1-GENE_exon-XM_031075035.1-1	XM_031075035.1, rna-XM_031075035.1, GENE_exon-XM_031089938.1-1-GENE_exon-XM_031075035.1-1	1705, 1705, 0	FALSE	FALSE	NA	NA	NA	NA	NA	NA	NA
2_28610473_T_C	2_28610473_T_C_C	1	0.0634501	-0.580741	-0.272151	-0.166104	0.410087	0.104102	-0.443412	bio5	0.580741	2_28610473	NC_044905.1	28610473	T	C	C	intergenic_region	MODIFIER	GENE_exon-XM_031095904.1-1-GENE_exon-XM_031095905.1-1	GENE_exon-XM_031095904.1-1-GENE_exon-XM_031095905.1-1	0	FALSE	FALSE	NA	NA	NA	NA	NA	NA	NA
11_7049950_T_C	11_7049950_T_C_C	1	0.0649692	-0.56402	-0.309457	-0.522316	0.580164	0.0340005	-0.225966	bio18	0.580164	11_7049950	NC_044914.1	7049950	T	C	C, C, C, C	missense_variant, missense_variant, non_coding_transcript_variant, non_coding_transcript_variant	MODERATE, MODERATE, MODIFIER, MODIFIER	GENE_exon-XM_031088018.1-1, GENE_exon-XM_031088019.1-1, gene-LOC115968594, gene-LOC115968594	rna-XM_031088018.1, rna-XM_031088019.1, XM_031088018.1, XM_031088019.1	0, 0, 0, 0	TRUE	TRUE	mRNA, gene, mRNA, CDS, exon, exon, CDS	ID=gene-LOC115968594;Dbxref=GeneID:115968594;Name=LOC115968594;gbkey=Gene;gene=LOC115968594;gene_biotype=protein_coding	ID=rna-XM_031088018.1;Parent=gene-LOC115968594;Dbxref=GeneID:115968594,GenBank:XM_031088018.1;Name=XM_031088018.1;gbkey=mRNA;gene=LOC115968594;model_evidence=Supporting evidence includes similarity to: 4 mRNAs%2C 2 ESTs%2C 9 Proteins%2C and 99%25 coverage of the annotated genomic feature by RNAseq alignments%2C including 36 samples with support for all annotated introns;product=YTH domain-contain…	0	NA	0	NA
3_18677129_T_A	3_18677129_T_A_A	1	0.0627168	-0.545749	-0.378105	-0.407229	0.578706	0.133027	-0.109819	bio18	0.578706	3_18677129	NC_044906.1	18677129	T	A	A	intergenic_region	MODIFIER	GENE_exon-XM_031100889.1-1-GENE_exon-XM_031102722.1-1	GENE_exon-XM_031100889.1-1-GENE_exon-XM_031102722.1-1	0	FALSE	FALSE	NA	NA	NA	25025	ID=gene-LOC115978959;Dbxref=GeneID:115978959;Name=LOC115978959;gbkey=Gene;gene=LOC115978959;gene_biotype=protein_coding	25025	ID=rna-XM_031100889.1;Parent=gene-LOC115978959;Dbxref=GeneID:115978959,GenBank:XM_031100889.1;Name=XM_031100889.1;gbkey=mRNA;gene=LOC115978959;model_evidence=Supporting evidence includes similarity to: 100%25 coverage of the annotated genomic feature by RNAseq alignments%2C including 6 samples with support for all annotated introns;product=putative F-box protein At3g10430;transcript_id=XM_0311008…
12_14817801_C_T	12_14817801_C_T_T	1	0.0671094	-0.578198	-0.568711	-0.152213	0.542068	0.33389	-0.106852	bio5	0.578198	12_14817801	NC_044915.1	14817801	C	T	T, T, T	downstream_gene_variant, downstream_gene_variant, intergenic_region	MODIFIER, MODIFIER, MODIFIER	gene-LOC115970271, GENE_exon-XM_031089928.1-1, GENE_exon-XM_031089928.1-1-GENE_exon-XM_031090978.1-1	XM_031089928.1, rna-XM_031089928.1, GENE_exon-XM_031089928.1-1-GENE_exon-XM_031090978.1-1	1622, 1622, 0	FALSE	FALSE	NA	NA	NA	1622	ID=gene-LOC115970271;Dbxref=GeneID:115970271;Name=LOC115970271;gbkey=Gene;gene=LOC115970271;gene_biotype=protein_coding	1622	ID=rna-XM_031089928.1;Parent=gene-LOC115970271;Dbxref=GeneID:115970271,GenBank:XM_031089928.1;Name=XM_031089928.1;gbkey=mRNA;gene=LOC115970271;model_evidence=Supporting evidence includes similarity to: 5 Proteins;product=zinc finger AN1 domain-containing stress-associated protein 12-like;transcript_id=XM_031089928.1
3_18768583_T_A	3_18768583_T_A_A	1	0.0636174	-0.533716	-0.399294	-0.397	0.578155	0.146837	-0.154213	bio18	0.578155	3_18768583	NC_044906.1	18768583	T	A	A	intergenic_region	MODIFIER	GENE_exon-XM_031102723.1-1-GENE_exon-XM_031101458.1-1	GENE_exon-XM_031102723.1-1-GENE_exon-XM_031101458.1-1	0	FALSE	FALSE	NA	NA	NA	NA	NA	NA	NA
2_41753114_A_G	2_41753114_A_G_G	1	0.0664604	-0.577539	-0.478081	-0.240542	0.515542	0.26917	-0.206088	bio5	0.577539	2_41753114	NC_044905.1	41753114	A	G	G, G	intron_variant, non_coding_transcript_variant	MODIFIER, MODIFIER	GENE_exon-XM_031075093.1-1, gene-LOC115956805	rna-XM_031075093.1, XM_031075093.1	0, 0	TRUE	TRUE	mRNA, gene	ID=gene-LOC115956805;Dbxref=GeneID:115956805;Name=LOC115956805;gbkey=Gene;gene=LOC115956805;gene_biotype=protein_coding	ID=rna-XM_031075093.1;Parent=gene-LOC115956805;Dbxref=GeneID:115956805,GenBank:XM_031075093.1;Name=XM_031075093.1;gbkey=mRNA;gene=LOC115956805;model_evidence=Supporting evidence includes similarity to: 8 Proteins%2C and 54%25 coverage of the annotated genomic feature by RNAseq alignments;product=putative ABC transporter B family member 8;transcript_id=XM_031075093.1	0	NA	0	NA
7_19667256_T_C	7_19667256_T_C_T	1	-0.0694058	0.576745	0.370121	0.112028	-0.510878	-0.211578	0.437036	bio5	0.576745	7_19667256	NC_044910.1	19667256	T	C	C, C, C, C, C	upstream_gene_variant, upstream_gene_variant, downstream_gene_variant, downstream_gene_variant, intergenic_region	MODIFIER, MODIFIER, MODIFIER, MODIFIER, MODIFIER	gene-LOC115951332, GENE_exon-XM_031068539.1-1, gene-LOC115954170, GENE_exon-XM_031072073.1-1, GENE_exon-XM_031072073.1-1-GENE_exon-XM_031068539.1-1	XM_031068539.1, rna-XM_031068539.1, XM_031072073.1, rna-XM_031072073.1, GENE_exon-XM_031072073.1-1-GENE_exon-XM_031068539.1-1	4538, 4538, 178, 178, 0	FALSE	FALSE	NA	NA	NA	178	ID=gene-LOC115954170;Dbxref=GeneID:115954170;Name=LOC115954170;gbkey=Gene;gene=LOC115954170;gene_biotype=protein_coding	178	ID=rna-XM_031072073.1;Parent=gene-LOC115954170;Dbxref=GeneID:115954170,GenBank:XM_031072073.1;Name=XM_031072073.1;gbkey=mRNA;gene=LOC115954170;model_evidence=Supporting evidence includes similarity to: 2 mRNAs%2C 6 ESTs%2C 11 Proteins%2C and 100%25 coverage of the annotated genomic feature by RNAseq alignments%2C including 39 samples with support for all annotated introns;product=ADP-glucose phos…
4_70252590_A_T	4_70252590_A_T_T	1	0.0659718	-0.576342	-0.425371	-0.236041	0.536263	0.190951	-0.207343	bio5	0.576342	4_70252590	NC_044907.1	70252590	A	T	T, T, T, T, T, T, T, T, T, T, T, T, T	upstream_gene_variant, upstream_gene_variant, upstream_gene_variant, upstream_gene_variant, upstream_gene_variant, upstream_gene_variant, downstream_gene_variant, downstream_gene_variant, downstream_gene_variant, downstream_gene_variant, downstream_gene_variant, downstream_gene_variant, intergenic_region	MODIFIER, MODIFIER, MODIFIER, MODIFIER, MODIFIER, MODIFIER, MODIFIER, MODIFIER, MODIFIER, MODIFIER, MODIFIER, MODIFIER, MODIFIER	gene-LOC115987472, gene-LOC115987472, gene-LOC115987472, gene-LOC115987472, gene-LOC115987472, gene-LOC115987472, GENE_exon-XM_031111023.1-1, GENE_exon-XM_031111019.1-1, GENE_exon-XM_031111022.1-1, GENE_exon-XM_031111024.1-1, GENE_exon-XM_031111018.1-1, GENE_exon-XM_031111017.1-1, GENE_exon-XM_031106239.1-1-GENE_exon-XM_031111023.1-1	XM_031111017.1, XM_031111023.1, XM_031111019.1, XM_031111022.1, XM_031111024.1, XM_031111018.1, rna-XM_031111023.1, rna-XM_031111019.1, rna-XM_031111022.1, rna-XM_031111024.1, rna-XM_031111018.1, rna-XM_031111017.1, GENE_exon-XM_031106239.1-1-GENE_exon-XM_031111023.1-1	3136, 3136, 3136, 3136, 3136, 3136, 3136, 3136, 3136, 3136, 3136, 3136, 0	FALSE	FALSE	NA	NA	NA	3136	ID=gene-LOC115987472;Dbxref=GeneID:115987472;Name=LOC115987472;gbkey=Gene;gene=LOC115987472;gene_biotype=protein_coding	3136	ID=rna-XM_031111024.1;Parent=gene-LOC115987472;Dbxref=GeneID:115987472,GenBank:XM_031111024.1;Name=XM_031111024.1;gbkey=mRNA;gene=LOC115987472;model_evidence=Supporting evidence includes similarity to: 1 mRNA%2C 4 ESTs%2C 11 Proteins%2C and 100%25 coverage of the annotated genomic feature by RNAseq alignments%2C including 14 samples with support for all annotated introns;product=interactor of con…
1_41643481_G_A	1_41643481_G_A_G	1	-0.067233	0.575847	0.298356	0.305365	-0.543632	-0.0702864	0.365771	bio5	0.575847	1_41643481	NC_044904.1	41643481	G	A	A, A, A	upstream_gene_variant, downstream_gene_variant, intergenic_region	MODIFIER, MODIFIER, MODIFIER	GENE_exon-XM_031074636.1-1, gene-LOC115956159, GENE_exon-XM_031074636.1-1-GENE_exon-XR_004084268.1-1	rna-XM_031074636.1, XM_031074636.1, GENE_exon-XM_031074636.1-1-GENE_exon-XR_004084268.1-1	787, 787, 0	FALSE	FALSE	NA	NA	NA	NA	NA	NA	NA
12_17589717_C_G	12_17589717_C_G_G	1	0.0647425	-0.575129	-0.527676	-0.0607792	0.486859	0.462467	-0.130754	bio5	0.575129	12_17589717	NC_044915.1	17589717	C	G	G, G, G, G	intron_variant, intron_variant, non_coding_transcript_variant, non_coding_transcript_variant	MODIFIER, MODIFIER, MODIFIER, MODIFIER	GENE_exon-XM_031090908.1-1, GENE_exon-XM_031090907.1-1, gene-LOC115971171, gene-LOC115971171	rna-XM_031090908.1, rna-XM_031090907.1, XM_031090907.1, XM_031090908.1	0, 0, 0, 0	TRUE	TRUE	gene, mRNA, mRNA	ID=gene-LOC115971171;Dbxref=GeneID:115971171;Name=LOC115971171;gbkey=Gene;gene=LOC115971171;gene_biotype=protein_coding	ID=rna-XM_031090908.1;Parent=gene-LOC115971171;Dbxref=GeneID:115971171,GenBank:XM_031090908.1;Name=XM_031090908.1;gbkey=mRNA;gene=LOC115971171;model_evidence=Supporting evidence includes similarity to: 5 mRNAs%2C 2 ESTs%2C 1 Protein%2C and 100%25 coverage of the annotated genomic feature by RNAseq alignments%2C including 32 samples with support for all annotated introns;product=protein unc-13 hom…	0	NA	0	NA
12_18740233_T_A	12_18740233_T_A_A	1	0.0637746	-0.520059	-0.574951	-0.059421	0.483884	0.423229	-0.177659	bio6	0.574951	12_18740233	NC_044915.1	18740233	T	A	A, A	intron_variant, non_coding_transcript_variant	MODIFIER, MODIFIER	GENE_exon-XM_031090619.1-1, gene-LOC115970975	rna-XM_031090619.1, XM_031090619.1	0, 0	TRUE	TRUE	gene, mRNA	ID=gene-LOC115970975;Dbxref=GeneID:115970975;Name=LOC115970975;gbkey=Gene;gene=LOC115970975;gene_biotype=protein_coding	ID=rna-XM_031090619.1;Parent=gene-LOC115970975;Dbxref=GeneID:115970975,GenBank:XM_031090619.1;Name=XM_031090619.1;gbkey=mRNA;gene=LOC115970975;model_evidence=Supporting evidence includes similarity to: 3 mRNAs%2C 20 Proteins%2C and 100%25 coverage of the annotated genomic feature by RNAseq alignments%2C including 15 samples with support for all annotated introns;product=gibberellin 2-beta-dioxyge…	0	NA	0	NA
12_36240529_C_T	12_36240529_C_T_T	1	0.0654063	-0.561406	-0.36319	-0.330894	0.574642	0.199541	-0.201024	bio18	0.574642	12_36240529	NC_044915.1	36240529	C	T	T, T, T, T, T, T	synonymous_variant, synonymous_variant, synonymous_variant, non_coding_transcript_variant, non_coding_transcript_variant, non_coding_transcript_variant	LOW, LOW, LOW, MODIFIER, MODIFIER, MODIFIER	GENE_exon-XM_031091549.1-1, GENE_exon-XM_031091547.1-1, GENE_exon-XM_031091548.1-1, gene-LOC115971556, gene-LOC115971556, gene-LOC115971556	rna-XM_031091549.1, rna-XM_031091547.1, rna-XM_031091548.1, XM_031091547.1, XM_031091549.1, XM_031091548.1	0, 0, 0, 0, 0, 0	TRUE	TRUE	mRNA, gene, mRNA, mRNA, CDS, exon, exon, CDS, exon, CDS	ID=gene-LOC115971556;Dbxref=GeneID:115971556;Name=LOC115971556;gbkey=Gene;gene=LOC115971556;gene_biotype=protein_coding	ID=rna-XM_031091548.1;Parent=gene-LOC115971556;Dbxref=GeneID:115971556,GenBank:XM_031091548.1;Name=XM_031091548.1;gbkey=mRNA;gene=LOC115971556;model_evidence=Supporting evidence includes similarity to: 1 mRNA%2C 12 ESTs%2C 15 Proteins%2C and 98%25 coverage of the annotated genomic feature by RNAseq alignments%2C including 22 samples with support for all annotated introns;product=endoplasmic retic…	0	NA	0	NA
7_18337248_T_C	7_18337248_T_C_C	1	0.0675551	-0.574433	-0.470815	-0.0318931	0.47038	0.333017	-0.337501	bio5	0.574433	7_18337248	NC_044910.1	18337248	T	C	C, C, C, C, C	downstream_gene_variant, downstream_gene_variant, downstream_gene_variant, downstream_gene_variant, intergenic_region	MODIFIER, MODIFIER, MODIFIER, MODIFIER, MODIFIER	gene-LOC115953197, GENE_exon-XM_031070731.1-1, GENE_exon-XR_004083660.1-1, gene-LOC115953197, GENE_exon-XR_004083660.1-1-GENE_exon-XM_031069810.1-1	XM_031070731.1, rna-XM_031070731.1, rna-XR_004083660.1, XR_004083660.1, GENE_exon-XR_004083660.1-1-GENE_exon-XM_031069810.1-1	1344, 1344, 1029, 1029, 0	FALSE	FALSE	NA	NA	NA	1029	ID=gene-LOC115953197;Dbxref=GeneID:115953197;Name=LOC115953197;gbkey=Gene;gene=LOC115953197;gene_biotype=protein_coding	1344	ID=rna-XM_031070731.1;Parent=gene-LOC115953197;Dbxref=GeneID:115953197,GenBank:XM_031070731.1;Name=XM_031070731.1;gbkey=mRNA;gene=LOC115953197;model_evidence=Supporting evidence includes similarity to: 5 mRNAs%2C 15 ESTs%2C 4 Proteins%2C and 100%25 coverage of the annotated genomic feature by RNAseq alignments%2C including 40 samples with support for all annotated introns;product=uncharacterized …
11_38694556_A_G	11_38694556_A_G_G	1	0.0621875	-0.544629	-0.308747	-0.516963	0.572126	0.0509102	-0.16537	bio18	0.572126	11_38694556	NC_044914.1	38694556	A	G	G, G, G, G, G, G, G	upstream_gene_variant, upstream_gene_variant, upstream_gene_variant, downstream_gene_variant, downstream_gene_variant, downstream_gene_variant, intergenic_region	MODIFIER, MODIFIER, MODIFIER, MODIFIER, MODIFIER, MODIFIER, MODIFIER	gene-LOC115966824, gene-LOC115969031, gene-LOC115969031, GENE_exon-XM_031085976.1-1, GENE_exon-XM_031088588.1-1, GENE_exon-XM_031088589.1-1, LOC115969257-GENE_exon-XM_031085976.1-1	XM_031085976.1, XM_031088588.1, XM_031088589.1, rna-XM_031085976.1, rna-XM_031088588.1, rna-XM_031088589.1, LOC115969257-GENE_exon-XM_031085976.1-1	926, 4738, 4739, 926, 4738, 4739, 0	FALSE	FALSE	NA	NA	NA	926	ID=gene-LOC115966824;Dbxref=GeneID:115966824;Name=LOC115966824;gbkey=Gene;gene=LOC115966824;gene_biotype=protein_coding	926	ID=rna-XM_031085976.1;Parent=gene-LOC115966824;Dbxref=GeneID:115966824,GenBank:XM_031085976.1;Name=XM_031085976.1;gbkey=mRNA;gene=LOC115966824;model_evidence=Supporting evidence includes similarity to: 17 Proteins;product=salicylic acid-binding protein 2-like;transcript_id=XM_031085976.1
10_6591794_G_A	10_6591794_G_A_A	1	-0.0676946	0.572051	0.455232	0.123446	-0.511107	-0.257378	0.299632	bio5	0.572051	10_6591794	NC_044913.1	6591794	G	A	A, A, A	downstream_gene_variant, downstream_gene_variant, intergenic_region	MODIFIER, MODIFIER, MODIFIER	gene-LOC115964272, GENE_exon-XM_031083615.1-1, GENE_exon-XM_031083615.1-1-GENE_exon-XM_031083616.1-1	XM_031083615.1, rna-XM_031083615.1, GENE_exon-XM_031083615.1-1-GENE_exon-XM_031083616.1-1	2839, 2839, 0	FALSE	FALSE	NA	NA	NA	2839	ID=gene-LOC115964272;Dbxref=GeneID:115964272;Name=LOC115964272;gbkey=Gene;gene=LOC115964272;gene_biotype=protein_coding	2839	ID=rna-XM_031083615.1;Parent=gene-LOC115964272;Dbxref=GeneID:115964272,GenBank:XM_031083615.1;Name=XM_031083615.1;gbkey=mRNA;gene=LOC115964272;model_evidence=Supporting evidence includes similarity to: 6 Proteins;product=protein FAR1-RELATED SEQUENCE 5-like;transcript_id=XM_031083615.1
12_11479352_A_C	12_11479352_A_C_C	1	0.0620269	-0.547503	-0.381691	-0.366301	0.569753	0.170443	-0.0867218	bio18	0.569753	12_11479352	NC_044915.1	11479352	A	C	C, C	intron_variant, non_coding_transcript_variant	MODIFIER, MODIFIER	GENE_exon-XM_031091360.1-1, gene-LOC115971436	rna-XM_031091360.1, XM_031091360.1	0, 0	TRUE	TRUE	mRNA, gene	ID=gene-LOC115971436;Dbxref=GeneID:115971436;Name=LOC115971436;gbkey=Gene;gene=LOC115971436;gene_biotype=protein_coding	ID=rna-XM_031091360.1;Parent=gene-LOC115971436;Dbxref=GeneID:115971436,GenBank:XM_031091360.1;Name=XM_031091360.1;gbkey=mRNA;gene=LOC115971436;model_evidence=Supporting evidence includes similarity to: 2 mRNAs%2C 19 Proteins%2C and 100%25 coverage of the annotated genomic feature by RNAseq alignments%2C including 33 samples with support for all annotated introns;product=probable glycosyltransfera…	0	NA	0	NA
3_3988709_C_A	3_3988709_C_A_A	1	0.0641088	-0.569747	-0.363877	-0.361917	0.511415	0.118174	-0.24194	bio5	0.569747	3_3988709	NC_044906.1	3988709	C	A	A, A, A, A, A, A, A, A, A, A	upstream_gene_variant, upstream_gene_variant, upstream_gene_variant, upstream_gene_variant, upstream_gene_variant, upstream_gene_variant, downstream_gene_variant, downstream_gene_variant, intragenic_variant, non_coding_transcript_exon_variant	MODIFIER, MODIFIER, MODIFIER, MODIFIER, MODIFIER, MODIFIER, MODIFIER, MODIFIER, MODIFIER, MODIFIER	GENE_exon-XM_031103929.1-1, GENE_exon-XM_031103930.1-1, gene-LOC115981644, GENE_exon-XM_031103928.1-1, gene-LOC115981644, gene-LOC115981644, gene-LOC115980132, GENE_exon-XM_031102415.1-1, gene-LOC115981645, GENE_exon-XR_004089412.1-1	rna-XM_031103929.1, rna-XM_031103930.1, XM_031103928.1, rna-XM_031103928.1, XM_031103929.1, XM_031103930.1, XM_031102415.1, rna-XM_031102415.1, gene-LOC115981645, rna-XR_004089412.1	1837, 1837, 1837, 1837, 1837, 1837, 4603, 4603, 0, 0	TRUE	FALSE	gene, lnc_RNA, exon	ID=gene-LOC115981645;Dbxref=GeneID:115981645;Name=LOC115981645;gbkey=Gene;gene=LOC115981645;gene_biotype=lncRNA		0	NA	NA	NA
10_21907947_A_G	10_21907947_A_G_G	1	0.0637032	-0.569584	-0.426918	-0.112957	0.428551	0.332084	-0.293629	bio5	0.569584	10_21907947	NC_044913.1	21907947	A	G	G, G	intron_variant, non_coding_transcript_variant	MODIFIER, MODIFIER	GENE_exon-XM_031082737.1-1, gene-LOC115963647	rna-XM_031082737.1, XM_031082737.1	0, 0	TRUE	TRUE	mRNA, gene	ID=gene-LOC115963647;Dbxref=GeneID:115963647;Name=LOC115963647;gbkey=Gene;gene=LOC115963647;gene_biotype=protein_coding	ID=rna-XM_031082737.1;Parent=gene-LOC115963647;Dbxref=GeneID:115963647,GenBank:XM_031082737.1;Name=XM_031082737.1;gbkey=mRNA;gene=LOC115963647;model_evidence=Supporting evidence includes similarity to: 2 mRNAs%2C 5 ESTs%2C 14 Proteins%2C and 100%25 coverage of the annotated genomic feature by RNAseq alignments%2C including 39 samples with support for all annotated introns;product=phenylalanine--t…	0	NA	0	NA
2_28361945_C_T	2_28361945_C_T_T	1	0.0641032	-0.557093	-0.403826	-0.360556	0.569373	0.0881667	-0.142602	bio18	0.569373	2_28361945	NC_044905.1	28361945	C	T	T	intergenic_region	MODIFIER	GENE_exon-XM_031095898.1-1-gene-TRNAG-CCC-2	GENE_exon-XM_031095898.1-1-gene-TRNAG-CCC-2	0	FALSE	FALSE	NA	NA	NA	6803	ID=gene-TRNAG-CCC-2;Dbxref=GeneID:115978544;Name=TRNAG-CCC;gbkey=Gene;gene=TRNAG-CCC;gene_biotype=tRNA	36377	ID=rna-XM_031095898.1;Parent=gene-LOC115975198;Dbxref=GeneID:115975198,GenBank:XM_031095898.1;Name=XM_031095898.1;gbkey=mRNA;gene=LOC115975198;model_evidence=Supporting evidence includes similarity to: 3 mRNAs%2C 3 ESTs%2C 2 Proteins%2C and 100%25 coverage of the annotated genomic feature by RNAseq alignments%2C including 37 samples with support for all annotated introns;product=uncharacterized L…
2_969289_C_A	2_969289_C_A_A	1	0.0667125	-0.567377	-0.354111	-0.295497	0.565511	0.0705099	-0.279704	bio5	0.567377	2_969289	NC_044905.1	969289	C	A	A, A	3_prime_UTR_variant, non_coding_transcript_variant	MODIFIER, MODIFIER	GENE_exon-XM_031099916.1-1, gene-LOC115977889	rna-XM_031099916.1, XM_031099916.1	5, 0	TRUE	TRUE	gene, exon, mRNA	ID=gene-LOC115977889;Dbxref=GeneID:115977889;Name=LOC115977889;gbkey=Gene;gene=LOC115977889;gene_biotype=protein_coding	ID=rna-XM_031099916.1;Parent=gene-LOC115977889;Dbxref=GeneID:115977889,GenBank:XM_031099916.1;Name=XM_031099916.1;gbkey=mRNA;gene=LOC115977889;model_evidence=Supporting evidence includes similarity to: 4 ESTs%2C 11 Proteins%2C and 100%25 coverage of the annotated genomic feature by RNAseq alignments;product=glutaredoxin-C6;transcript_id=XM_031099916.1	0	NA	0	NA
4_33411862_T_C	4_33411862_T_C_C	1	0.0641007	-0.567097	-0.420926	-0.337854	0.557875	0.128063	-0.122175	bio5	0.567097	4_33411862	NC_044907.1	33411862	T	C	C	non_coding_transcript_exon_variant	MODIFIER	LOC115986455	gene-LOC115986455	0	FALSE	FALSE	pseudogene, exon			NA	NA	NA	NA
9_46156677_T_C	9_46156677_T_C_C	1	0.0643171	-0.564393	-0.334428	-0.381286	0.566487	0.107831	-0.196184	bio18	0.566487	9_46156677	NC_044912.1	46156677	T	C	C, C, C, C, C, C	intron_variant, intron_variant, intron_variant, non_coding_transcript_variant, non_coding_transcript_variant, non_coding_transcript_variant	MODIFIER, MODIFIER, MODIFIER, MODIFIER, MODIFIER, MODIFIER	GENE_exon-XM_031078768.1-1, GENE_exon-XM_031078770.1-1, GENE_exon-XM_031078769.1-1, gene-LOC115960073, gene-LOC115960073, gene-LOC115960073	rna-XM_031078768.1, rna-XM_031078770.1, rna-XM_031078769.1, XM_031078768.1, XM_031078770.1, XM_031078769.1	0, 0, 0, 0, 0, 0	TRUE	TRUE	mRNA, mRNA, mRNA, gene	ID=gene-LOC115960073;Dbxref=GeneID:115960073;Name=LOC115960073;gbkey=Gene;gene=LOC115960073;gene_biotype=protein_coding	ID=rna-XM_031078770.1;Parent=gene-LOC115960073;Dbxref=GeneID:115960073,GenBank:XM_031078770.1;Name=XM_031078770.1;gbkey=mRNA;gene=LOC115960073;model_evidence=Supporting evidence includes similarity to: 2 mRNAs%2C 3 ESTs%2C 3 Proteins%2C and 100%25 coverage of the annotated genomic feature by RNAseq alignments%2C including 37 samples with support for all annotated introns;product=AUGMIN subunit 3%…	0	NA	0	NA
7_19703029_T_G	7_19703029_T_G_G	1	0.0667364	-0.566112	-0.375608	-0.0392826	0.469395	0.211231	-0.41635	bio5	0.566112	7_19703029	NC_044910.1	19703029	T	G	G, G, G, G	downstream_gene_variant, downstream_gene_variant, intron_variant, non_coding_transcript_variant	MODIFIER, MODIFIER, MODIFIER, MODIFIER	gene-LOC115953144, GENE_exon-XM_031070670.1-1, GENE_exon-XM_031068424.1-1, gene-LOC115951238	XM_031070670.1, rna-XM_031070670.1, rna-XM_031068424.1, XM_031068424.1	4573, 4573, 0, 0	TRUE	TRUE	mRNA, gene	ID=gene-LOC115951238;Dbxref=GeneID:115951238;Name=LOC115951238;gbkey=Gene;gene=LOC115951238;gene_biotype=protein_coding	ID=rna-XM_031068424.1;Parent=gene-LOC115951238;Dbxref=GeneID:115951238,GenBank:XM_031068424.1;Name=XM_031068424.1;gbkey=mRNA;gene=LOC115951238;model_evidence=Supporting evidence includes similarity to: 2 mRNAs%2C 2 ESTs%2C 7 Proteins%2C and 100%25 coverage of the annotated genomic feature by RNAseq alignments%2C including 39 samples with support for all annotated introns;product=photosynthetic ND…	0	NA	0	NA
7_40881224_A_G	7_40881224_A_G_G	1	0.0625971	-0.53497	-0.223697	-0.368632	0.56534	0.0392773	-0.29106	bio18	0.56534	7_40881224	NC_044910.1	40881224	A	G	G, G, G, G, G, G, G, G, G, G	upstream_gene_variant, downstream_gene_variant, downstream_gene_variant, downstream_gene_variant, intron_variant, intron_variant, intron_variant, non_coding_transcript_variant, non_coding_transcript_variant, non_coding_transcript_variant	MODIFIER, MODIFIER, MODIFIER, MODIFIER, MODIFIER, MODIFIER, MODIFIER, MODIFIER, MODIFIER, MODIFIER	gene-LOC115952052, GENE_exon-XM_031070951.1-1, GENE_exon-XM_031069143.1-1, gene-LOC115953339, GENE_exon-XM_031070949.1-1, GENE_exon-XM_031070950.1-1, GENE_exon-XM_031070948.1-1, gene-LOC115953339, gene-LOC115953339, gene-LOC115953339	XM_031069143.1, rna-XM_031070951.1, rna-XM_031069143.1, XM_031070951.1, rna-XM_031070949.1, rna-XM_031070950.1, rna-XM_031070948.1, XM_031070948.1, XM_031070949.1, XM_031070950.1	2767, 81, 2767, 81, 0, 0, 0, 0, 0, 0	TRUE	TRUE	gene, mRNA, mRNA, mRNA	ID=gene-LOC115953339;Dbxref=GeneID:115953339;Name=LOC115953339;gbkey=Gene;gene=LOC115953339;gene_biotype=protein_coding	ID=rna-XM_031070949.1;Parent=gene-LOC115953339;Dbxref=GeneID:115953339,GenBank:XM_031070949.1;Name=XM_031070949.1;gbkey=mRNA;gene=LOC115953339;model_evidence=Supporting evidence includes similarity to: 2 mRNAs%2C 1 EST%2C 1 Protein%2C and 100%25 coverage of the annotated genomic feature by RNAseq alignments%2C including 7 samples with support for all annotated introns;product=probable 3-deoxy-D-m…	0	NA	0	NA
12_28825466_G_A	12_28825466_G_A_A	1	0.0626227	-0.565243	-0.326139	-0.38899	0.532034	0.067843	-0.192949	bio5	0.565243	12_28825466	NC_044915.1	28825466	G	A	A, A, A, A, A	upstream_gene_variant, upstream_gene_variant, downstream_gene_variant, downstream_gene_variant, intergenic_region	MODIFIER, MODIFIER, MODIFIER, MODIFIER, MODIFIER	GENE_exon-XM_031092061.1-1, gene-LOC115970492, gene-LOC115971943, GENE_exon-XM_031090121.1-1, GENE_exon-XM_031092061.1-1-GENE_exon-XM_031090121.1-1	rna-XM_031092061.1, XM_031090121.1, XM_031092061.1, rna-XM_031090121.1, GENE_exon-XM_031092061.1-1-GENE_exon-XM_031090121.1-1	4260, 4804, 4260, 4804, 0	FALSE	FALSE	NA	NA	NA	NA	NA	NA	NA
12_43077671_T_C	12_43077671_T_C_C	1	0.0638902	-0.565143	-0.387552	-0.243294	0.538372	0.154667	-0.177878	bio5	0.565143	12_43077671	NC_044915.1	43077671	T	C	C	intergenic_region	MODIFIER	GENE_exon-XM_031090284.1-1-CHR_END	GENE_exon-XM_031090284.1-1-CHR_END	0	FALSE	FALSE	NA	NA	NA	NA	NA	NA	NA
6_26344595_G_A	6_26344595_G_A_A	1	0.0637471	-0.564152	-0.473962	-0.301518	0.499043	0.164416	-0.163673	bio5	0.564152	6_26344595	NC_044909.1	26344595	G	A	A, A, A, A	intron_variant, intron_variant, non_coding_transcript_variant, non_coding_transcript_variant	MODIFIER, MODIFIER, MODIFIER, MODIFIER	GENE_exon-XM_031119048.1-1, GENE_exon-XM_031119049.1-1, gene-LOC115994786, gene-LOC115994786	rna-XM_031119048.1, rna-XM_031119049.1, XM_031119048.1, XM_031119049.1	0, 0, 0, 0	TRUE	TRUE	mRNA, gene, mRNA	ID=gene-LOC115994786;Dbxref=GeneID:115994786;Name=LOC115994786;gbkey=Gene;gene=LOC115994786;gene_biotype=protein_coding	ID=rna-XM_031119049.1;Parent=gene-LOC115994786;Dbxref=GeneID:115994786,GenBank:XM_031119049.1;Name=XM_031119049.1;gbkey=mRNA;gene=LOC115994786;model_evidence=Supporting evidence includes similarity to: 1 mRNA%2C 1 EST%2C and 100%25 coverage of the annotated genomic feature by RNAseq alignments%2C including 32 samples with support for all annotated introns;product=actin-related protein 2/3 complex…	0	NA	0	NA
2_92956946_A_G	2_92956946_A_G_G	1	0.0634217	-0.563337	-0.375688	-0.246627	0.479204	0.148956	-0.270761	bio5	0.563337	2_92956946	NC_044905.1	92956946	A	G	G, G, G	upstream_gene_variant, upstream_gene_variant, intergenic_region	MODIFIER, MODIFIER, MODIFIER	gene-LOC115973854, GENE_exon-XM_031094095.1-1, GENE_exon-XM_031098984.1-1-GENE_exon-XM_031094095.1-1	XM_031094095.1, rna-XM_031094095.1, GENE_exon-XM_031098984.1-1-GENE_exon-XM_031094095.1-1	3991, 3991, 0	FALSE	FALSE	NA	NA	NA	NA	NA	NA	NA
2_41611356_A_G	2_41611356_A_G_A	1	-0.067844	0.563052	0.425465	0.235983	-0.551555	-0.246947	0.280881	bio5	0.563052	2_41611356	NC_044905.1	41611356	A	G	G, G, G, G	intron_variant, intron_variant, non_coding_transcript_variant, non_coding_transcript_variant	MODIFIER, MODIFIER, MODIFIER, MODIFIER	GENE_exon-XM_031096499.1-1, GENE_exon-XM_031096500.1-1, gene-LOC115975635, gene-LOC115975635	rna-XM_031096499.1, rna-XM_031096500.1, XM_031096499.1, XM_031096500.1	0, 0, 0, 0	TRUE	TRUE	gene, mRNA, mRNA	ID=gene-LOC115975635;Dbxref=GeneID:115975635;Name=LOC115975635;gbkey=Gene;gene=LOC115975635;gene_biotype=protein_coding	ID=rna-XM_031096499.1;Parent=gene-LOC115975635;Dbxref=GeneID:115975635,GenBank:XM_031096499.1;Name=XM_031096499.1;gbkey=mRNA;gene=LOC115975635;model_evidence=Supporting evidence includes similarity to: 2 mRNAs%2C 13 ESTs%2C 4 Proteins%2C and 100%25 coverage of the annotated genomic feature by RNAseq alignments%2C including 36 samples with support for all annotated introns;product=uncharacterized …	0	NA	0	NA
8_23706525_C_T	8_23706525_C_T_T	1	0.0661255	-0.563043	-0.361791	-0.278445	0.558505	0.145395	-0.26232	bio5	0.563043	8_23706525	NC_044911.1	23706525	C	T	T, T	intron_variant, non_coding_transcript_variant	MODIFIER, MODIFIER	GENE_exon-XM_031076357.1-1, gene-LOC115957994	rna-XM_031076357.1, XM_031076357.1	0, 0	TRUE	TRUE	mRNA, gene	ID=gene-LOC115957994;Dbxref=GeneID:115957994;Name=LOC115957994;gbkey=Gene;gene=LOC115957994;gene_biotype=protein_coding	ID=rna-XM_031076357.1;Parent=gene-LOC115957994;Dbxref=GeneID:115957994,GenBank:XM_031076357.1;Name=XM_031076357.1;gbkey=mRNA;gene=LOC115957994;model_evidence=Supporting evidence includes similarity to: 2 mRNAs%2C 2 ESTs%2C 5 Proteins%2C and 100%25 coverage of the annotated genomic feature by RNAseq alignments%2C including 37 samples with support for all annotated introns;product=E3 SUMO-protein l…	0	NA	0	NA
3_50761296_A_T	3_50761296_A_T_T	1	0.0652079	-0.562245	-0.406743	-0.245294	0.543314	0.182296	-0.210679	bio5	0.562245	3_50761296	NC_044906.1	50761296	A	T	T, T	intron_variant, non_coding_transcript_variant	MODIFIER, MODIFIER	GENE_exon-XM_031104629.1-1, gene-LOC115982110	rna-XM_031104629.1, XM_031104629.1	0, 0	TRUE	TRUE	mRNA, gene	ID=gene-LOC115982110;Dbxref=GeneID:115982110;Name=LOC115982110;gbkey=Gene;gene=LOC115982110;gene_biotype=protein_coding	ID=rna-XM_031104629.1;Parent=gene-LOC115982110;Dbxref=GeneID:115982110,GenBank:XM_031104629.1;Name=XM_031104629.1;gbkey=mRNA;gene=LOC115982110;model_evidence=Supporting evidence includes similarity to: 4 mRNAs%2C 15 ESTs%2C 12 Proteins%2C and 100%25 coverage of the annotated genomic feature by RNAseq alignments%2C including 40 samples with support for all annotated introns;product=NAC domain-cont…	0	NA	0	NA
12_28969679_A_C	12_28969679_A_C_C	1	0.0646811	-0.561333	-0.430115	-0.305314	0.527419	0.267905	-0.186522	bio5	0.561333	12_28969679	NC_044915.1	28969679	A	C	C, C, C, C	3_prime_UTR_variant, upstream_gene_variant, downstream_gene_variant, non_coding_transcript_variant	MODIFIER, MODIFIER, MODIFIER, MODIFIER	GENE_exon-XM_031089528.1-1, gene-LOC115971400, GENE_exon-XM_031091303.1-1, gene-LOC115969894	rna-XM_031089528.1, XM_031091303.1, rna-XM_031091303.1, XM_031089528.1	326, 1366, 1366, 0	TRUE	TRUE	mRNA, gene, exon	ID=gene-LOC115969894;Dbxref=GeneID:115969894;Name=LOC115969894;gbkey=Gene;gene=LOC115969894;gene_biotype=protein_coding	ID=rna-XM_031089528.1;Parent=gene-LOC115969894;Dbxref=GeneID:115969894,GenBank:XM_031089528.1;Name=XM_031089528.1;gbkey=mRNA;gene=LOC115969894;model_evidence=Supporting evidence includes similarity to: 3 mRNAs%2C 1 EST%2C 3 Proteins%2C and 100%25 coverage of the annotated genomic feature by RNAseq alignments%2C including 37 samples with support for all annotated introns;product=uncharacterized LO…	0	NA	0	NA
8_23595690_C_T	8_23595690_C_T_T	1	0.0646431	-0.560466	-0.411029	-0.211119	0.528683	0.186596	-0.212426	bio5	0.560466	8_23595690	NC_044911.1	23595690	C	T	T, T, T, T	synonymous_variant, upstream_gene_variant, downstream_gene_variant, non_coding_transcript_variant	LOW, MODIFIER, MODIFIER, MODIFIER	GENE_exon-XM_031075674.1-1, gene-LOC115958585, GENE_exon-XM_031077016.1-1, gene-LOC115957436	rna-XM_031075674.1, XM_031077016.1, rna-XM_031077016.1, XM_031075674.1	0, 1461, 1461, 0	TRUE	TRUE	mRNA, gene, CDS, exon	ID=gene-LOC115957436;Dbxref=GeneID:115957436;Name=LOC115957436;gbkey=Gene;gene=LOC115957436;gene_biotype=protein_coding	ID=rna-XM_031075674.1;Parent=gene-LOC115957436;Dbxref=GeneID:115957436,GenBank:XM_031075674.1;Name=XM_031075674.1;gbkey=mRNA;gene=LOC115957436;model_evidence=Supporting evidence includes similarity to: 1 mRNA%2C 4 ESTs%2C 2 Proteins%2C and 100%25 coverage of the annotated genomic feature by RNAseq alignments%2C including 40 samples with support for all annotated introns;product=uncharacterized LO…	0	NA	0	NA
4_53428567_C_T	4_53428567_C_T_T	1	0.0619547	-0.560283	-0.459028	-0.389375	0.542931	0.163651	-0.035957	bio5	0.560283	4_53428567	NC_044907.1	53428567	C	T	T	intergenic_region	MODIFIER	GENE_exon-XM_031109721.1-1-GENE_exon-XM_031110252.1-1	GENE_exon-XM_031109721.1-1-GENE_exon-XM_031110252.1-1	0	FALSE	FALSE	NA	NA	NA	6338	ID=gene-LOC115986577;Dbxref=GeneID:115986577;Name=LOC115986577;gbkey=Gene;gene=LOC115986577;gene_biotype=protein_coding	6338	ID=rna-XM_031109721.1;Parent=gene-LOC115986577;Dbxref=GeneID:115986577,GenBank:XM_031109721.1;Name=XM_031109721.1;gbkey=mRNA;gene=LOC115986577;model_evidence=Supporting evidence includes similarity to: 3 mRNAs%2C 6 ESTs%2C 9 Proteins%2C and 100%25 coverage of the annotated genomic feature by RNAseq alignments%2C including 39 samples with support for all annotated introns;product=RNA polymerase si…
9_20204108_G_T	9_20204108_G_T_T	1	0.0633973	-0.555113	-0.423713	-0.338359	0.559865	0.213531	-0.103857	bio18	0.559865	9_20204108	NC_044912.1	20204108	G	T	T, T	missense_variant, non_coding_transcript_variant	MODERATE, MODIFIER	GENE_exon-XM_031079445.1-1, gene-LOC115960513	rna-XM_031079445.1, XM_031079445.1	0, 0	TRUE	TRUE	gene, mRNA, exon, CDS	ID=gene-LOC115960513;Dbxref=GeneID:115960513;Name=LOC115960513;gbkey=Gene;gene=LOC115960513;gene_biotype=protein_coding	ID=rna-XM_031079445.1;Parent=gene-LOC115960513;Dbxref=GeneID:115960513,GenBank:XM_031079445.1;Name=XM_031079445.1;gbkey=mRNA;gene=LOC115960513;model_evidence=Supporting evidence includes similarity to: 3 mRNAs%2C 7 Proteins%2C and 100%25 coverage of the annotated genomic feature by RNAseq alignments%2C including 38 samples with support for all annotated introns;product=dual specificity protein ki…	0	NA	0	NA
1_29228382_T_G	1_29228382_T_G_G	1	0.0630845	-0.519749	-0.250512	-0.349559	0.558356	0.0674536	-0.329891	bio18	0.558356	1_29228382	NC_044904.1	29228382	T	G	G, G, G	upstream_gene_variant, downstream_gene_variant, intergenic_region	MODIFIER, MODIFIER, MODIFIER	GENE_exon-XM_031108879.1-1, gene-LOC115986006, GENE_exon-XM_031108879.1-1-GENE_exon-XM_031108919.1-1	rna-XM_031108879.1, XM_031108879.1, GENE_exon-XM_031108879.1-1-GENE_exon-XM_031108919.1-1	1214, 1214, 0	FALSE	FALSE	NA	NA	NA	NA	NA	NA	NA
8_50571375_C_T	8_50571375_C_T_T	1	0.0633198	-0.557673	-0.343371	-0.343328	0.525647	0.0512698	-0.236843	bio5	0.557673	8_50571375	NC_044911.1	50571375	C	T	T	intergenic_region	MODIFIER	GENE_exon-XM_031075268.1-1-GENE_exon-XM_031074337.1-1	GENE_exon-XM_031075268.1-1-GENE_exon-XM_031074337.1-1	0	FALSE	FALSE	NA	NA	NA	5997	ID=gene-LOC115955926;Dbxref=GeneID:115955926;Name=LOC115955926;gbkey=Gene;gene=LOC115955926;gene_biotype=protein_coding	5997	ID=rna-XM_031074335.1;Parent=gene-LOC115955926;Dbxref=GeneID:115955926,GenBank:XM_031074335.1;Name=XM_031074335.1;gbkey=mRNA;gene=LOC115955926;model_evidence=Supporting evidence includes similarity to: 7 ESTs%2C 5 Proteins%2C and 100%25 coverage of the annotated genomic feature by RNAseq alignments%2C including 20 samples with support for all annotated introns;product=vacuolar protein 8%2C transc…
12_12552976_G_A	12_12552976_G_A_A	1	0.0620425	-0.556255	-0.411773	-0.154906	0.446982	0.190202	-0.250416	bio5	0.556255	12_12552976	NC_044915.1	12552976	G	A	A, A, A, A	missense_variant, upstream_gene_variant, downstream_gene_variant, non_coding_transcript_variant	MODERATE, MODIFIER, MODIFIER, MODIFIER	GENE_exon-XM_031091369.1-1, GENE_exon-XM_031091367.1-1, gene-LOC115971444, gene-LOC115971445	rna-XM_031091369.1, rna-XM_031091367.1, XM_031091367.1, XM_031091369.1	0, 4306, 4306, 0	TRUE	TRUE	mRNA, gene, CDS, exon	ID=gene-LOC115971445;Dbxref=GeneID:115971445;Name=LOC115971445;gbkey=Gene;gene=LOC115971445;gene_biotype=protein_coding	ID=rna-XM_031091369.1;Parent=gene-LOC115971445;Dbxref=GeneID:115971445,GenBank:XM_031091369.1;Name=XM_031091369.1;gbkey=mRNA;gene=LOC115971445;model_evidence=Supporting evidence includes similarity to: 1 mRNA%2C 1 Protein%2C and 100%25 coverage of the annotated genomic feature by RNAseq alignments%2C including 31 samples with support for all annotated introns;product=uncharacterized LOC115971445;…	0	NA	0	NA
6_22315867_C_G	6_22315867_C_G_C	1	-0.0665076	0.556179	0.456929	0.15679	-0.514293	-0.283606	0.274183	bio5	0.556179	6_22315867	NC_044909.1	22315867	C	G	G, G, G, G, G, G	missense_variant, missense_variant, missense_variant, non_coding_transcript_variant, non_coding_transcript_variant, non_coding_transcript_variant	MODERATE, MODERATE, MODERATE, MODIFIER, MODIFIER, MODIFIER	GENE_exon-XM_031119188.1-1, GENE_exon-XM_031119189.1-1, GENE_exon-XM_031119190.1-1, gene-LOC115994878, gene-LOC115994878, gene-LOC115994878	rna-XM_031119188.1, rna-XM_031119189.1, rna-XM_031119190.1, XM_031119188.1, XM_031119189.1, XM_031119190.1	0, 0, 0, 0, 0, 0	TRUE	TRUE	mRNA, gene, exon, CDS, CDS, mRNA, exon, exon, mRNA, CDS	ID=gene-LOC115994878;Dbxref=GeneID:115994878;Name=LOC115994878;gbkey=Gene;gene=LOC115994878;gene_biotype=protein_coding	ID=rna-XM_031119190.1;Parent=gene-LOC115994878;Dbxref=GeneID:115994878,GenBank:XM_031119190.1;Name=XM_031119190.1;gbkey=mRNA;gene=LOC115994878;model_evidence=Supporting evidence includes similarity to: 33 Proteins%2C and 51%25 coverage of the annotated genomic feature by RNAseq alignments;product=probable indole-3-pyruvate monooxygenase YUCCA7%2C transcript variant X3;transcript_id=XM_031119190.1…	0	NA	0	NA
2_16582386_C_T	2_16582386_C_T_C	1	0.0640786	-0.515205	-0.303485	-0.268571	0.556049	0.136308	-0.334474	bio18	0.556049	2_16582386	NC_044905.1	16582386	C	T	T, T, T, T, T, T, T, T	intron_variant, intron_variant, intron_variant, intron_variant, non_coding_transcript_variant, non_coding_transcript_variant, non_coding_transcript_variant, non_coding_transcript_variant	MODIFIER, MODIFIER, MODIFIER, MODIFIER, MODIFIER, MODIFIER, MODIFIER, MODIFIER	GENE_exon-XM_031095259.1-1, GENE_exon-XM_031095260.1-1, GENE_exon-XM_031095261.1-1, GENE_exon-XM_031095262.1-1, gene-LOC115974753, gene-LOC115974753, gene-LOC115974753, gene-LOC115974753	rna-XM_031095259.1, rna-XM_031095260.1, rna-XM_031095261.1, rna-XM_031095262.1, XM_031095259.1, XM_031095260.1, XM_031095261.1, XM_031095262.1	0, 0, 0, 0, 0, 0, 0, 0	TRUE	TRUE	mRNA, gene, mRNA, mRNA, mRNA	ID=gene-LOC115974753;Dbxref=GeneID:115974753;Name=LOC115974753;gbkey=Gene;gene=LOC115974753;gene_biotype=protein_coding	ID=rna-XM_031095259.1;Parent=gene-LOC115974753;Dbxref=GeneID:115974753,GenBank:XM_031095259.1;Name=XM_031095259.1;gbkey=mRNA;gene=LOC115974753;model_evidence=Supporting evidence includes similarity to: 2 mRNAs%2C 6 ESTs%2C 4 Proteins%2C and 98%25 coverage of the annotated genomic feature by RNAseq alignments%2C including 34 samples with support for all annotated introns;product=UDP-rhamnose/UDP-g…	0	NA	0	NA
8_23666057_C_T	8_23666057_C_T_T	1	0.0622688	-0.554079	-0.323601	-0.307375	0.52632	0.089541	-0.213808	bio5	0.554079	8_23666057	NC_044911.1	23666057	C	T	T, T	downstream_gene_variant, intergenic_region	MODIFIER, MODIFIER	GENE_exon-XR_004084175.1-1, GENE_exon-XM_031074951.1-1-GENE_exon-XR_004084175.1-1	rna-XR_004084175.1, GENE_exon-XM_031074951.1-1-GENE_exon-XR_004084175.1-1	3709, 0	FALSE	FALSE	NA	NA	NA	3709	ID=gene-LOC115955679;Dbxref=GeneID:115955679;Name=LOC115955679;gbkey=Gene;gene=LOC115955679;gene_biotype=lncRNA	11114	ID=rna-XM_031074951.1;Parent=gene-LOC115956634;Dbxref=GeneID:115956634,GenBank:XM_031074951.1;Name=XM_031074951.1;gbkey=mRNA;gene=LOC115956634;model_evidence=Supporting evidence includes similarity to: 2 Proteins;product=uncharacterized LOC115956634;transcript_id=XM_031074951.1
11_43502964_C_T	11_43502964_C_T_T	1	0.0643849	-0.553663	-0.423249	-0.175635	0.52746	0.257105	-0.201421	bio5	0.553663	11_43502964	NC_044914.1	43502964	C	T	T	intergenic_region	MODIFIER	GENE_exon-XM_031088094.1-1-GENE_exon-XM_031089078.1-1	GENE_exon-XM_031088094.1-1-GENE_exon-XM_031089078.1-1	0	FALSE	FALSE	NA	NA	NA	NA	NA	NA	NA
5_37113933_A_G	5_37113933_A_G_G	1	0.0630147	-0.529152	-0.513445	-0.215644	0.553053	0.359494	-0.0669254	bio18	0.553053	5_37113933	NC_044908.1	37113933	A	G	G, G	3_prime_UTR_variant, non_coding_transcript_variant	MODIFIER, MODIFIER	GENE_exon-XM_031115675.1-1, gene-LOC115991772	rna-XM_031115675.1, XM_031115675.1	110, 0	TRUE	TRUE	mRNA, gene, exon	ID=gene-LOC115991772;Dbxref=GeneID:115991772;Name=LOC115991772;gbkey=Gene;gene=LOC115991772;gene_biotype=protein_coding	ID=rna-XM_031115675.1;Parent=gene-LOC115991772;Dbxref=GeneID:115991772,GenBank:XM_031115675.1;Name=XM_031115675.1;gbkey=mRNA;gene=LOC115991772;model_evidence=Supporting evidence includes similarity to: 3 mRNAs%2C 1 EST%2C 2 Proteins%2C and 100%25 coverage of the annotated genomic feature by RNAseq alignments%2C including 40 samples with support for all annotated introns;product=uncharacterized LO…	0	NA	0	NA
5_81888621_C_A	5_81888621_C_A_A	1	0.0619025	-0.552413	-0.340226	-0.392863	0.48568	0.0539506	-0.256847	bio5	0.552413	5_81888621	NC_044908.1	81888621	C	A	A	intergenic_region	MODIFIER	GENE_exon-XM_031112280.1-1-GENE_exon-XM_031115447.1-1	GENE_exon-XM_031112280.1-1-GENE_exon-XM_031115447.1-1	0	FALSE	FALSE	NA	NA	NA	6130	ID=gene-LOC115991626;Dbxref=GeneID:115991626;Name=LOC115991626;gbkey=Gene;gene=LOC115991626;gene_biotype=protein_coding	6130	ID=rna-XM_031115446.1;Parent=gene-LOC115991626;Dbxref=GeneID:115991626,GenBank:XM_031115446.1;Name=XM_031115446.1;gbkey=mRNA;gene=LOC115991626;model_evidence=Supporting evidence includes similarity to: 3 ESTs%2C and 100%25 coverage of the annotated genomic feature by RNAseq alignments%2C including 8 samples with support for all annotated introns;product=sphingosine kinase 1-like%2C transcript var…
7_18483535_C_G	7_18483535_C_G_G	1	0.0659935	-0.551247	-0.411626	-0.0989757	0.489304	0.240204	-0.349407	bio5	0.551247	7_18483535	NC_044910.1	18483535	C	G	G, G, G, G, G, G, G, G, G, G, G, G, G	upstream_gene_variant, upstream_gene_variant, upstream_gene_variant, upstream_gene_variant, upstream_gene_variant, upstream_gene_variant, downstream_gene_variant, downstream_gene_variant, downstream_gene_variant, downstream_gene_variant, downstream_gene_variant, downstream_gene_variant, intergenic_region	MODIFIER, MODIFIER, MODIFIER, MODIFIER, MODIFIER, MODIFIER, MODIFIER, MODIFIER, MODIFIER, MODIFIER, MODIFIER, MODIFIER, MODIFIER	gene-LOC115952807, gene-LOC115952807, gene-LOC115952807, gene-LOC115952807, gene-LOC115952807, gene-LOC115952807, GENE_exon-XM_031070088.1-1, GENE_exon-XM_031070089.1-1, GENE_exon-XM_031070090.1-1, GENE_exon-XM_031070091.1-1, GENE_exon-XM_031070092.1-1, GENE_exon-XM_031070093.1-1, GENE_exon-XM_031069249.1-1-GENE_exon-XM_031070088.1-1	XM_031070088.1, XM_031070089.1, XM_031070090.1, XM_031070091.1, XM_031070092.1, XM_031070093.1, rna-XM_031070088.1, rna-XM_031070089.1, rna-XM_031070090.1, rna-XM_031070091.1, rna-XM_031070092.1, rna-XM_031070093.1, GENE_exon-XM_031069249.1-1-GENE_exon-XM_031070088.1-1	2554, 2554, 2554, 2554, 2554, 2554, 2554, 2554, 2554, 2554, 2554, 2554, 0	FALSE	FALSE	NA	NA	NA	2554	ID=gene-LOC115952807;Dbxref=GeneID:115952807;Name=LOC115952807;gbkey=Gene;gene=LOC115952807;gene_biotype=protein_coding	2554	ID=rna-XM_031070088.1;Parent=gene-LOC115952807;Dbxref=GeneID:115952807,GenBank:XM_031070088.1;Name=XM_031070088.1;gbkey=mRNA;gene=LOC115952807;model_evidence=Supporting evidence includes similarity to: 1 mRNA%2C 10 ESTs%2C 13 Proteins%2C and 100%25 coverage of the annotated genomic feature by RNAseq alignments%2C including 39 samples with support for all annotated introns;product=translocase of c…
4_71307237_G_C	4_71307237_G_C_C	1	0.0626377	-0.535192	-0.551187	-0.324138	0.540825	0.258059	-0.0349524	bio6	0.551187	4_71307237	NC_044907.1	71307237	G	C	C, C, C, C, C, C, C, C, C, C, C, C	upstream_gene_variant, upstream_gene_variant, upstream_gene_variant, upstream_gene_variant, upstream_gene_variant, upstream_gene_variant, upstream_gene_variant, upstream_gene_variant, upstream_gene_variant, downstream_gene_variant, intron_variant, non_coding_transcript_variant	MODIFIER, MODIFIER, MODIFIER, MODIFIER, MODIFIER, MODIFIER, MODIFIER, MODIFIER, MODIFIER, MODIFIER, MODIFIER, MODIFIER	gene-LOC115988212, gene-LOC115986465, GENE_exon-XM_031109495.1-1, GENE_exon-XM_031109496.1-1, GENE_exon-XM_031109497.1-1, GENE_exon-XM_031109498.1-1, gene-LOC115986465, gene-LOC115986465, gene-LOC115986465, GENE_exon-XR_004091387.1-1, GENE_exon-XM_031111535.1-1, gene-LOC115987923	XR_004091387.1, XM_031109495.1, rna-XM_031109495.1, rna-XM_031109496.1, rna-XM_031109497.1, rna-XM_031109498.1, XM_031109496.1, XM_031109497.1, XM_031109498.1, rna-XR_004091387.1, rna-XM_031111535.1, XM_031111535.1	1564, 3113, 3113, 3223, 4234, 4304, 3223, 4234, 4304, 1564, 0, 0	TRUE	TRUE	gene, mRNA	ID=gene-LOC115987923;Dbxref=GeneID:115987923;Name=LOC115987923;gbkey=Gene;gene=LOC115987923;gene_biotype=protein_coding	ID=rna-XM_031111535.1;Parent=gene-LOC115987923;Dbxref=GeneID:115987923,GenBank:XM_031111535.1;Name=XM_031111535.1;gbkey=mRNA;gene=LOC115987923;model_evidence=Supporting evidence includes similarity to: 1 mRNA%2C 1 EST%2C 3 Proteins%2C and 100%25 coverage of the annotated genomic feature by RNAseq alignments%2C including 37 samples with support for all annotated introns;product=uncharacterized LOC…	0	NA	0	NA
2_7129804_G_A	2_7129804_G_A_A	1	0.0620837	-0.550441	-0.477681	-0.298895	0.494907	0.151823	-0.129804	bio5	0.550441	2_7129804	NC_044905.1	7129804	G	A	A, A	intron_variant, non_coding_transcript_variant	MODIFIER, MODIFIER	GENE_exon-XM_031094527.1-1, gene-LOC115974264	rna-XM_031094527.1, XM_031094527.1	0, 0	TRUE	TRUE	gene, mRNA	ID=gene-LOC115974264;Dbxref=GeneID:115974264;Name=LOC115974264;gbkey=Gene;gene=LOC115974264;gene_biotype=protein_coding	ID=rna-XM_031094527.1;Parent=gene-LOC115974264;Dbxref=GeneID:115974264,GenBank:XM_031094527.1;Name=XM_031094527.1;gbkey=mRNA;gene=LOC115974264;model_evidence=Supporting evidence includes similarity to: 2 mRNAs%2C 6 ESTs%2C 9 Proteins%2C and 100%25 coverage of the annotated genomic feature by RNAseq alignments%2C including 34 samples with support for all annotated introns;product=exocyst complex c…	0	NA	0	NA
8_48853994_C_A	8_48853994_C_A_A	1	0.0625244	-0.548425	-0.487041	-0.101179	0.479274	0.369351	-0.152254	bio5	0.548425	8_48853994	NC_044911.1	48853994	C	A	A, A, A, A, A	upstream_gene_variant, upstream_gene_variant, upstream_gene_variant, downstream_gene_variant, intergenic_region	MODIFIER, MODIFIER, MODIFIER, MODIFIER, MODIFIER	GENE_exon-XM_031076269.1-1, gene-LOC115958440, GENE_exon-XM_031076853.1-1, gene-LOC115957928, GENE_exon-XM_031076269.1-1-GENE_exon-XM_031076853.1-1	rna-XM_031076269.1, XM_031076853.1, rna-XM_031076853.1, XM_031076269.1, GENE_exon-XM_031076269.1-1-GENE_exon-XM_031076853.1-1	1956, 1539, 1539, 1956, 0	FALSE	FALSE	NA	NA	NA	NA	NA	NA	NA
8_23646673_A_T	8_23646673_A_T_T	1	0.0625148	-0.543686	-0.382637	-0.25564	0.51711	0.162302	-0.20518	bio5	0.543686	8_23646673	NC_044911.1	23646673	A	T	T, T	intron_variant, non_coding_transcript_variant	MODIFIER, MODIFIER	GENE_exon-XM_031072446.1-1, gene-LOC115954563	rna-XM_031072446.1, XM_031072446.1	0, 0	TRUE	TRUE	gene, mRNA	ID=gene-LOC115954563;Dbxref=GeneID:115954563;Name=LOC115954563;gbkey=Gene;gene=LOC115954563;gene_biotype=protein_coding	ID=rna-XM_031072446.1;Parent=gene-LOC115954563;Dbxref=GeneID:115954563,GenBank:XM_031072446.1;Name=XM_031072446.1;gbkey=mRNA;gene=LOC115954563;model_evidence=Supporting evidence includes similarity to: 10 mRNAs%2C 4 ESTs%2C 1 Protein%2C and 100%25 coverage of the annotated genomic feature by RNAseq alignments%2C including 35 samples with support for all annotated introns;product=uncharacterized L…	0	NA	0	NA
12_34947236_T_C	12_34947236_T_C_C	1	0.064134	-0.540682	-0.30445	-0.281706	0.543215	0.0393504	-0.313156	bio18	0.543215	12_34947236	NC_044915.1	34947236	T	C	C, C	synonymous_variant, non_coding_transcript_variant	LOW, MODIFIER	GENE_exon-XM_031090547.1-1, gene-LOC115970922	rna-XM_031090547.1, XM_031090547.1	0, 0	TRUE	TRUE	gene, mRNA, exon, CDS	ID=gene-LOC115970922;Dbxref=GeneID:115970922;Name=LOC115970922;gbkey=Gene;gene=LOC115970922;gene_biotype=protein_coding	ID=rna-XM_031090547.1;Parent=gene-LOC115970922;Dbxref=GeneID:115970922,GenBank:XM_031090547.1;Name=XM_031090547.1;gbkey=mRNA;gene=LOC115970922;model_evidence=Supporting evidence includes similarity to: 2 mRNAs%2C 4 ESTs%2C 2 Proteins%2C and 100%25 coverage of the annotated genomic feature by RNAseq alignments%2C including 39 samples with support for all annotated introns;product=protein transloca…	0	NA	0	NA
4_31180046_T_C	4_31180046_T_C_C	1	0.0661395	-0.543077	-0.423343	-0.123943	0.501281	0.195276	-0.347285	bio5	0.543077	4_31180046	NC_044907.1	31180046	T	C	C, C, C, C, C, C, C, C, C, C, C, C, C, C, C, C, C, C, C, C, C, C, C, C	3_prime_UTR_variant, upstream_gene_variant, upstream_gene_variant, upstream_gene_variant, downstream_gene_variant, downstream_gene_variant, downstream_gene_variant, downstream_gene_variant, downstream_gene_variant, intron_variant, intron_variant, intron_variant, intron_variant, intron_variant, intron_variant, intron_variant, non_coding_transcript_variant, non_coding_transcript_variant, non_coding…	MODIFIER, MODIFIER, MODIFIER, MODIFIER, MODIFIER, MODIFIER, MODIFIER, MODIFIER, MODIFIER, MODIFIER, MODIFIER, MODIFIER, MODIFIER, MODIFIER, MODIFIER, MODIFIER, MODIFIER, MODIFIER, MODIFIER, MODIFIER, MODIFIER, MODIFIER, MODIFIER, MODIFIER	GENE_exon-XM_031110128.1-1, gene-LOC115986801, gene-LOC115985023, gene-LOC115986801, gene-LOC115986802, GENE_exon-XM_031110130.1-1, GENE_exon-XM_031110125.1-1, GENE_exon-XM_031110127.1-1, GENE_exon-XM_031107999.1-1, GENE_exon-XR_004090887.1-1, GENE_exon-XR_004090888.1-1, GENE_exon-XR_004090889.1-1, GENE_exon-XR_004090890.1-1, GENE_exon-XR_004090891.1-1, GENE_exon-XR_004090892.1-1, GENE_exon-XR_00…	rna-XM_031110128.1, XM_031110125.1, XM_031107999.1, XM_031110127.1, XM_031110130.1, rna-XM_031110130.1, rna-XM_031110125.1, rna-XM_031110127.1, rna-XM_031107999.1, rna-XR_004090887.1, rna-XR_004090888.1, rna-XR_004090889.1, rna-XR_004090890.1, rna-XR_004090891.1, rna-XR_004090892.1, rna-XR_004090893.1, XR_004090887.1, XR_004090888.1, XR_004090889.1, XR_004090890.1, XR_004090891.1, XR_004090892.1,…	6798, 3788, 4910, 3788, 589, 589, 3788, 3788, 4910, 0, 0, 0, 0, 0, 0, 0, 0, 0, 0, 0, 0, 0, 0, 0	TRUE	TRUE	transcript, transcript, transcript, transcript, transcript, transcript, transcript, gene, gene, mRNA, exon	ID=gene-LOC115986802;Dbxref=GeneID:115986802;Name=LOC115986802;gbkey=Gene;gene=LOC115986802;gene_biotype=protein_coding ||| ID=gene-LOC115986801;Dbxref=GeneID:115986801;Name=LOC115986801;gbkey=Gene;gene=LOC115986801;gene_biotype=protein_coding	ID=rna-XM_031110128.1;Parent=gene-LOC115986801;Dbxref=GeneID:115986801,GenBank:XM_031110128.1;Name=XM_031110128.1;gbkey=mRNA;gene=LOC115986801;model_evidence=Supporting evidence includes similarity to: 6 Proteins%2C and 100%25 coverage of the annotated genomic feature by RNAseq alignments;product=putative disease resistance RPP13-like protein 1%2C transcript variant X3;transcript_id=XM_031110128.1	0	NA	0	NA
8_29356179_A_G	8_29356179_A_G_G	1	0.0655224	-0.542147	-0.502472	-0.116326	0.500815	0.305534	-0.246435	bio5	0.542147	8_29356179	NC_044911.1	29356179	A	G	G, G, G, G, G, G, G, G, G, G, G, G	intron_variant, intron_variant, intron_variant, intron_variant, intron_variant, intron_variant, non_coding_transcript_variant, non_coding_transcript_variant, non_coding_transcript_variant, non_coding_transcript_variant, non_coding_transcript_variant, non_coding_transcript_variant	MODIFIER, MODIFIER, MODIFIER, MODIFIER, MODIFIER, MODIFIER, MODIFIER, MODIFIER, MODIFIER, MODIFIER, MODIFIER, MODIFIER	GENE_exon-XM_031074573.1-1, GENE_exon-XM_031074575.1-1, GENE_exon-XM_031074574.1-1, GENE_exon-XM_031074572.1-1, GENE_exon-XM_031074576.1-1, GENE_exon-XM_031074577.1-1, gene-LOC115956104, gene-LOC115956104, gene-LOC115956104, gene-LOC115956104, gene-LOC115956104, gene-LOC115956104	rna-XM_031074573.1, rna-XM_031074575.1, rna-XM_031074574.1, rna-XM_031074572.1, rna-XM_031074576.1, rna-XM_031074577.1, XM_031074572.1, XM_031074573.1, XM_031074575.1, XM_031074574.1, XM_031074576.1, XM_031074577.1	0, 0, 0, 0, 0, 0, 0, 0, 0, 0, 0, 0	TRUE	TRUE	gene, mRNA, mRNA, mRNA, mRNA, mRNA, mRNA	ID=gene-LOC115956104;Dbxref=GeneID:115956104;Name=LOC115956104;gbkey=Gene;gene=LOC115956104;gene_biotype=protein_coding	ID=rna-XM_031074573.1;Parent=gene-LOC115956104;Dbxref=GeneID:115956104,GenBank:XM_031074573.1;Name=XM_031074573.1;gbkey=mRNA;gene=LOC115956104;model_evidence=Supporting evidence includes similarity to: 12 Proteins%2C and 100%25 coverage of the annotated genomic feature by RNAseq alignments%2C including 12 samples with support for all annotated introns;product=F-box protein At3g07870%2C transcript…	0	NA	0	NA
11_45749443_C_T	11_45749443_C_T_C	1	-0.0671811	0.540992	0.41601	0.201495	-0.53185	-0.198018	0.347472	bio5	0.540992	11_45749443	NC_044914.1	45749443	C	T	T, T	intron_variant, non_coding_transcript_variant	MODIFIER, MODIFIER	GENE_exon-XM_031086089.1-1, gene-LOC115966967	rna-XM_031086089.1, XM_031086089.1	0, 0	TRUE	TRUE	gene, mRNA	ID=gene-LOC115966967;Dbxref=GeneID:115966967;Name=LOC115966967;gbkey=Gene;gene=LOC115966967;gene_biotype=protein_coding	ID=rna-XM_031086089.1;Parent=gene-LOC115966967;Dbxref=GeneID:115966967,GenBank:XM_031086089.1;Name=XM_031086089.1;gbkey=mRNA;gene=LOC115966967;model_evidence=Supporting evidence includes similarity to: 11 Proteins%2C and 99%25 coverage of the annotated genomic feature by RNAseq alignments;product=phospholipase D delta-like;transcript_id=XM_031086089.1	0	NA	0	NA
7_32110449_T_C	7_32110449_T_C_C	1	0.0630235	-0.537172	-0.399408	-0.157889	0.504807	0.291161	-0.234958	bio5	0.537172	7_32110449	NC_044910.1	32110449	T	C	C, C, C, C, C	upstream_gene_variant, upstream_gene_variant, upstream_gene_variant, downstream_gene_variant, intergenic_region	MODIFIER, MODIFIER, MODIFIER, MODIFIER, MODIFIER	GENE_exon-XM_031070656.1-1, gene-LOC115953377, GENE_exon-XM_031071005.1-1, gene-LOC115953137, GENE_exon-XM_031070656.1-1-GENE_exon-XM_031071005.1-1	rna-XM_031070656.1, XM_031071005.1, rna-XM_031071005.1, XM_031070656.1, GENE_exon-XM_031070656.1-1-GENE_exon-XM_031071005.1-1	3354, 3104, 3104, 3354, 0	FALSE	FALSE	NA	NA	NA	NA	NA	NA	NA
11_2816609_A_G	11_2816609_A_G_G	1	0.0625351	-0.533731	-0.41831	-0.226059	0.523553	0.182967	-0.185173	bio5	0.533731	11_2816609	NC_044914.1	2816609	A	G	G, G, G, G, G	downstream_gene_variant, downstream_gene_variant, downstream_gene_variant, downstream_gene_variant, intergenic_region	MODIFIER, MODIFIER, MODIFIER, MODIFIER, MODIFIER	gene-LOC115967490, GENE_exon-XM_031086593.1-1, GENE_exon-XM_031086594.1-1, gene-LOC115967490, GENE_exon-XM_031086593.1-1-GENE_exon-XM_031088608.1-1	XM_031086593.1, rna-XM_031086593.1, rna-XM_031086594.1, XM_031086594.1, GENE_exon-XM_031086593.1-1-GENE_exon-XM_031088608.1-1	3720, 3720, 3720, 3720, 0	FALSE	FALSE	NA	NA	NA	3720	ID=gene-LOC115967490;Dbxref=GeneID:115967490;Name=LOC115967490;gbkey=Gene;gene=LOC115967490;gene_biotype=protein_coding	3720	ID=rna-XM_031086594.1;Parent=gene-LOC115967490;Dbxref=GeneID:115967490,GenBank:XM_031086594.1;Name=XM_031086594.1;gbkey=mRNA;gene=LOC115967490;model_evidence=Supporting evidence includes similarity to: 2 mRNAs%2C 1 EST%2C 8 Proteins%2C and 100%25 coverage of the annotated genomic feature by RNAseq alignments%2C including 36 samples with support for all annotated introns;product=uncharacterized LO…
6_11117296_C_T	6_11117296_C_T_T	1	0.062968	-0.50236	-0.376097	-0.332913	0.532177	0.150004	-0.291268	bio18	0.532177	6_11117296	NC_044909.1	11117296	C	T	T, T, T, T, T, T, T	upstream_gene_variant, upstream_gene_variant, upstream_gene_variant, upstream_gene_variant, downstream_gene_variant, downstream_gene_variant, intergenic_region	MODIFIER, MODIFIER, MODIFIER, MODIFIER, MODIFIER, MODIFIER, MODIFIER	GENE_exon-XM_031118523.1-1, gene-LOC115994388, GENE_exon-XM_031118522.1-1, gene-LOC115994390, gene-LOC115994389, GENE_exon-XM_031118524.1-1, GENE_exon-XM_031118523.1-1-GENE_exon-XM_031118522.1-1	rna-XM_031118523.1, XM_031118522.1, rna-XM_031118522.1, XM_031118524.1, XM_031118523.1, rna-XM_031118524.1, GENE_exon-XM_031118523.1-1-GENE_exon-XM_031118522.1-1	1888, 2073, 2073, 4433, 1888, 4433, 0	FALSE	FALSE	NA	NA	NA	NA	NA	NA	NA
3_18275881_G_C	3_18275881_G_C_C	1	0.0638334	-0.504384	-0.397202	-0.231622	0.527763	0.17198	-0.312595	bio18	0.527763	3_18275881	NC_044906.1	18275881	G	C	C, C, C, C, C, C, C, C, C, C, C	downstream_gene_variant, downstream_gene_variant, downstream_gene_variant, downstream_gene_variant, downstream_gene_variant, downstream_gene_variant, downstream_gene_variant, downstream_gene_variant, downstream_gene_variant, downstream_gene_variant, intergenic_region	MODIFIER, MODIFIER, MODIFIER, MODIFIER, MODIFIER, MODIFIER, MODIFIER, MODIFIER, MODIFIER, MODIFIER, MODIFIER	GENE_exon-XM_031102086.1-1, gene-LOC115979960, GENE_exon-XM_031102083.1-1, GENE_exon-XM_031102084.1-1, GENE_exon-XM_031102085.1-1, GENE_exon-XM_031102087.1-1, gene-LOC115979960, gene-LOC115979960, gene-LOC115979960, gene-LOC115979960, GENE_exon-XM_031102086.1-1-GENE_exon-XM_031105529.1-1	rna-XM_031102086.1, XM_031102083.1, rna-XM_031102083.1, rna-XM_031102084.1, rna-XM_031102085.1, rna-XM_031102087.1, XM_031102086.1, XM_031102084.1, XM_031102085.1, XM_031102087.1, GENE_exon-XM_031102086.1-1-GENE_exon-XM_031105529.1-1	769, 769, 769, 769, 769, 769, 769, 769, 769, 769, 0	FALSE	FALSE	NA	NA	NA	769	ID=gene-LOC115979960;Dbxref=GeneID:115979960;Name=LOC115979960;gbkey=Gene;gene=LOC115979960;gene_biotype=protein_coding	769	ID=rna-XM_031102086.1;Parent=gene-LOC115979960;Dbxref=GeneID:115979960,GenBank:XM_031102086.1;Name=XM_031102086.1;gbkey=mRNA;gene=LOC115979960;model_evidence=Supporting evidence includes similarity to: 3 mRNAs%2C 3 ESTs%2C 1 Protein%2C and 100%25 coverage of the annotated genomic feature by RNAseq alignments%2C including 37 samples with support for all annotated introns;product=uncharacterized LO…
2_8127223_C_T	2_8127223_C_T_T	2	0.0752259	0.211242	-0.325544	0.49673	-0.200043	0.522211	0.208961	bio19	0.522211	2_8127223	NC_044905.1	8127223	C	T	T	intergenic_region	MODIFIER	GENE_exon-XM_031076838.1-1-GENE_exon-XM_031076850.1-1	GENE_exon-XM_031076838.1-1-GENE_exon-XM_031076850.1-1	0	FALSE	FALSE	NA	NA	NA	16353	ID=gene-LOC115958434;Dbxref=GeneID:115958434;Name=LOC115958434;gbkey=Gene;gene=LOC115958434;gene_biotype=protein_coding	16353	ID=rna-XM_031076850.1;Parent=gene-LOC115958434;Dbxref=GeneID:115958434,GenBank:XM_031076850.1;Name=XM_031076850.1;gbkey=mRNA;gene=LOC115958434;model_evidence=Supporting evidence includes similarity to: 1 Protein;product=uncharacterized LOC115958434;transcript_id=XM_031076850.1
12_24721263_C_A	12_24721263_C_A_A	1	0.0619862	-0.514882	-0.504873	-0.187177	0.477054	0.290575	-0.196228	bio5	0.514882	12_24721263	NC_044915.1	24721263	C	A	A, A, A, A, A, A, A, A, A, A	upstream_gene_variant, upstream_gene_variant, intron_variant, intron_variant, intron_variant, intron_variant, non_coding_transcript_variant, non_coding_transcript_variant, non_coding_transcript_variant, non_coding_transcript_variant	MODIFIER, MODIFIER, MODIFIER, MODIFIER, MODIFIER, MODIFIER, MODIFIER, MODIFIER, MODIFIER, MODIFIER	gene-LOC115972644, GENE_exon-XR_004087508.1-1, GENE_exon-XM_031090602.1-1, GENE_exon-XM_031090603.1-1, GENE_exon-XM_031090601.1-1, GENE_exon-XM_031090604.1-1, gene-LOC115970959, gene-LOC115970959, gene-LOC115970959, gene-LOC115970959	XR_004087508.1, rna-XR_004087508.1, rna-XM_031090602.1, rna-XM_031090603.1, rna-XM_031090601.1, rna-XM_031090604.1, XM_031090601.1, XM_031090602.1, XM_031090603.1, XM_031090604.1	1583, 1583, 0, 0, 0, 0, 0, 0, 0, 0	TRUE	TRUE	gene, mRNA, mRNA, mRNA, mRNA	ID=gene-LOC115970959;Dbxref=GeneID:115970959;Name=LOC115970959;gbkey=Gene;gene=LOC115970959;gene_biotype=protein_coding	ID=rna-XM_031090602.1;Parent=gene-LOC115970959;Dbxref=GeneID:115970959,GenBank:XM_031090602.1;Name=XM_031090602.1;gbkey=mRNA;gene=LOC115970959;model_evidence=Supporting evidence includes similarity to: 2 mRNAs%2C 8 Proteins%2C and 100%25 coverage of the annotated genomic feature by RNAseq alignments%2C including 4 samples with support for all annotated introns;product=glycosyltransferase BC10%2C …	0	NA	0	NA
9_4403394_A_G	9_4403394_A_G_A	2	0.0602483	0.159933	-0.283779	-0.00284488	-0.116786	0.20933	0.488813	elev	0.488813	9_4403394	NC_044912.1	4403394	A	G	G, G, G, G, G, G	upstream_gene_variant, downstream_gene_variant, intron_variant, intron_variant, non_coding_transcript_variant, non_coding_transcript_variant	MODIFIER, MODIFIER, MODIFIER, MODIFIER, MODIFIER, MODIFIER	GENE_exon-XM_031080923.1-1, gene-LOC115962055, GENE_exon-XM_031079419.1-1, GENE_exon-XM_031079418.1-1, gene-LOC115960488, gene-LOC115960488	rna-XM_031080923.1, XM_031080923.1, rna-XM_031079419.1, rna-XM_031079418.1, XM_031079418.1, XM_031079419.1	4239, 4239, 0, 0, 0, 0	TRUE	TRUE	gene, mRNA, mRNA	ID=gene-LOC115960488;Dbxref=GeneID:115960488;Name=LOC115960488;gbkey=Gene;gene=LOC115960488;gene_biotype=protein_coding	ID=rna-XM_031079418.1;Parent=gene-LOC115960488;Dbxref=GeneID:115960488,GenBank:XM_031079418.1;Name=XM_031079418.1;gbkey=mRNA;gene=LOC115960488;model_evidence=Supporting evidence includes similarity to: 6 mRNAs%2C 7 ESTs%2C 10 Proteins%2C and 100%25 coverage of the annotated genomic feature by RNAseq alignments%2C including 40 samples with support for all annotated introns;product=suppressor of me…	0	NA	0	NA
5_83343189_A_T	5_83343189_A_T_T	3	0.0571666	-0.0917401	0.077295	-0.483935	0.1533	-0.351411	0.0553762	bio15	0.483935	5_83343189	NC_044908.1	83343189	A	T	T, T, T, T, T, T	splice_region_variant&intron_variant, upstream_gene_variant, upstream_gene_variant, upstream_gene_variant, downstream_gene_variant, intragenic_variant	LOW, MODIFIER, MODIFIER, MODIFIER, MODIFIER, MODIFIER	GENE_exon-XR_004091688.1-1, GENE_exon-XM_031115023.1-1, gene-LOC115989179, GENE_exon-XM_031112840.1-1, gene-LOC115991316, gene-LOC115988863	rna-XR_004091688.1, rna-XM_031115023.1, XM_031112840.1, rna-XM_031112840.1, XM_031115023.1, gene-LOC115988863	0, 4800, 4354, 4354, 4800, 0	TRUE	FALSE	lnc_RNA, gene	ID=gene-LOC115988863;Dbxref=GeneID:115988863;Name=LOC115988863;gbkey=Gene;gene=LOC115988863;gene_biotype=lncRNA		0	NA	NA	NA
10_13459980_T_C	10_13459980_T_C_C	3	-0.0550179	0.103942	0.0262326	0.479595	-0.16883	0.209276	-0.151387	bio15	0.479595	10_13459980	NC_044913.1	13459980	T	C	C, C	intron_variant, non_coding_transcript_variant	MODIFIER, MODIFIER	GENE_exon-XM_031084741.1-1, gene-LOC115965499	rna-XM_031084741.1, XM_031084741.1	0, 0	TRUE	TRUE	gene, mRNA	ID=gene-LOC115965499;Dbxref=GeneID:115965499;Name=LOC115965499;gbkey=Gene;gene=LOC115965499;gene_biotype=protein_coding	ID=rna-XM_031084741.1;Parent=gene-LOC115965499;Dbxref=GeneID:115965499,GenBank:XM_031084741.1;Name=XM_031084741.1;gbkey=mRNA;gene=LOC115965499;model_evidence=Supporting evidence includes similarity to: 3 mRNAs%2C 16 ESTs%2C 2 Proteins%2C and 100%25 coverage of the annotated genomic feature by RNAseq alignments%2C including 40 samples with support for all annotated introns;product=39S ribosomal pr…	0	NA	0	NA
6_13779314_C_T	6_13779314_C_T_C	3	-0.0631559	0.131559	0.000597937	0.445035	-0.135218	0.279266	-0.015671	bio15	0.445035	6_13779314	NC_044909.1	13779314	C	T	T, T, T, T, T	upstream_gene_variant, upstream_gene_variant, downstream_gene_variant, intron_variant, non_coding_transcript_variant	MODIFIER, MODIFIER, MODIFIER, MODIFIER, MODIFIER	gene-LOC115994481, LOC115994481, GENE_exon-XR_004093222.1-1, GENE_exon-XM_031118649.1-1, gene-LOC115994480	XR_004093222.1, gene-LOC115994481, rna-XR_004093222.1, rna-XM_031118649.1, XM_031118649.1	2171, 2171, 2171, 0, 0	TRUE	TRUE	gene, mRNA	ID=gene-LOC115994480;Dbxref=GeneID:115994480;Name=LOC115994480;gbkey=Gene;gene=LOC115994480;gene_biotype=protein_coding	ID=rna-XM_031118649.1;Parent=gene-LOC115994480;Dbxref=GeneID:115994480,GenBank:XM_031118649.1;Name=XM_031118649.1;gbkey=mRNA;gene=LOC115994480;model_evidence=Supporting evidence includes similarity to: 7 mRNAs%2C 4 ESTs%2C 8 Proteins%2C and 100%25 coverage of the annotated genomic feature by RNAseq alignments%2C including 20 samples with support for all annotated introns;product=kinesin-like prot…	0	NA	0	NA
7_15814351_G_C	7_15814351_G_C_C	3	-0.0646624	-0.0809449	-0.275617	0.403567	0.0516245	0.43761	0.0387377	bio19	0.43761	7_15814351	NC_044910.1	15814351	G	C	C, C, C, C, C	upstream_gene_variant, upstream_gene_variant, downstream_gene_variant, downstream_gene_variant, intergenic_region	MODIFIER, MODIFIER, MODIFIER, MODIFIER, MODIFIER	gene-LOC115954291, gene-LOC115954291, GENE_exon-XM_031072206.1-1, GENE_exon-XM_031072205.1-1, GENE_exon-XM_031070342.1-1-GENE_exon-XM_031072206.1-1	XM_031072205.1, XM_031072206.1, rna-XM_031072206.1, rna-XM_031072205.1, GENE_exon-XM_031070342.1-1-GENE_exon-XM_031072206.1-1	1456, 1456, 1456, 1456, 0	FALSE	FALSE	NA	NA	NA	1456	ID=gene-LOC115954291;Dbxref=GeneID:115954291;Name=LOC115954291;gbkey=Gene;gene=LOC115954291;gene_biotype=protein_coding	1456	ID=rna-XM_031072206.1;Parent=gene-LOC115954291;Dbxref=GeneID:115954291,GenBank:XM_031072206.1;Name=XM_031072206.1;gbkey=mRNA;gene=LOC115954291;model_evidence=Supporting evidence includes similarity to: 100%25 coverage of the annotated genomic feature by RNAseq alignments%2C including 2 samples with support for all annotated introns;product=protein SOMBRERO-like%2C transcript variant X2;transcript…
5_60816041_A_G	5_60816041_A_G_G	2	0.0657541	0.149952	-0.306247	0.0385713	-0.10449	0.182162	0.436955	elev	0.436955	5_60816041	NC_044908.1	60816041	A	G	G, G, G, G, G	upstream_gene_variant, upstream_gene_variant, downstream_gene_variant, downstream_gene_variant, intergenic_region	MODIFIER, MODIFIER, MODIFIER, MODIFIER, MODIFIER	gene-LOC115990841, GENE_exon-XM_031114613.1-1, gene-LOC115990840, GENE_exon-XM_031114612.1-1, GENE_exon-XM_031114612.1-1-GENE_exon-XM_031114613.1-1	XM_031114613.1, rna-XM_031114613.1, XM_031114612.1, rna-XM_031114612.1, GENE_exon-XM_031114612.1-1-GENE_exon-XM_031114613.1-1	1107, 1107, 1580, 1580, 0	FALSE	FALSE	NA	NA	NA	NA	NA	NA	NA
7_14181673_C_A	7_14181673_C_A_A	2	0.0642173	0.140214	-0.291566	0.00568727	-0.0882504	0.108274	0.429139	elev	0.429139	7_14181673	NC_044910.1	14181673	C	A	A, A, A, A	intron_variant, intron_variant, non_coding_transcript_variant, non_coding_transcript_variant	MODIFIER, MODIFIER, MODIFIER, MODIFIER	GENE_exon-XM_031071254.1-1, GENE_exon-XM_031071255.1-1, gene-LOC115953537, gene-LOC115953537	rna-XM_031071254.1, rna-XM_031071255.1, XM_031071254.1, XM_031071255.1	0, 0, 0, 0	TRUE	TRUE	mRNA, gene, mRNA	ID=gene-LOC115953537;Dbxref=GeneID:115953537;Name=LOC115953537;gbkey=Gene;gene=LOC115953537;gene_biotype=protein_coding	ID=rna-XM_031071255.1;Parent=gene-LOC115953537;Dbxref=GeneID:115953537,GenBank:XM_031071255.1;Name=XM_031071255.1;gbkey=mRNA;gene=LOC115953537;model_evidence=Supporting evidence includes similarity to: 1 mRNA%2C 2 ESTs%2C 5 Proteins%2C and 100%25 coverage of the annotated genomic feature by RNAseq alignments%2C including 30 samples with support for all annotated introns;product=protein sym-1%2C t…	0	NA	0	NA
10_39916523_G_A	10_39916523_G_A_A	2	0.0628785	0.115663	-0.291566	0.000425595	-0.0882504	0.109766	0.428087	elev	0.428087	10_39916523	NC_044913.1	39916523	G	A	A, A	intron_variant, non_coding_transcript_variant	MODIFIER, MODIFIER	GENE_exon-XM_031084502.1-1, gene-LOC115965308	rna-XM_031084502.1, XM_031084502.1	0, 0	TRUE	TRUE	gene, mRNA	ID=gene-LOC115965308;Dbxref=GeneID:115965308;Name=LOC115965308;gbkey=Gene;gene=LOC115965308;gene_biotype=protein_coding	ID=rna-XM_031084502.1;Parent=gene-LOC115965308;Dbxref=GeneID:115965308,GenBank:XM_031084502.1;Name=XM_031084502.1;gbkey=mRNA;gene=LOC115965308;model_evidence=Supporting evidence includes similarity to: 2 mRNAs%2C 2 ESTs%2C 16 Proteins%2C and 100%25 coverage of the annotated genomic feature by RNAseq alignments%2C including 39 samples with support for all annotated introns;product=mannose-6-phosph…	0	NA	0	NA
10_1061495_C_T	10_1061495_C_T_C	2	0.0634145	0.120573	-0.291566	0.00789909	-0.0882504	0.108274	0.423355	elev	0.423355	10_1061495	NC_044913.1	1061495	C	T	T, T, T, T, T	upstream_gene_variant, downstream_gene_variant, downstream_gene_variant, downstream_gene_variant, intergenic_region	MODIFIER, MODIFIER, MODIFIER, MODIFIER, MODIFIER	gene-LOC115965369, gene-LOC115964052, GENE_exon-XM_031083342.1-1, GENE_exon-XM_031084568.1-1, GENE_exon-XM_031083342.1-1-GENE_exon-XM_031084568.1-1	XM_031084568.1, XM_031083342.1, rna-XM_031083342.1, rna-XM_031084568.1, GENE_exon-XM_031083342.1-1-GENE_exon-XM_031084568.1-1	753, 1948, 1948, 753, 0	FALSE	FALSE	NA	NA	NA	753	ID=gene-LOC115965369;Dbxref=GeneID:115965369;Name=LOC115965369;gbkey=Gene;gene=LOC115965369;gene_biotype=protein_coding	753	ID=rna-XM_031084568.1;Parent=gene-LOC115965369;Dbxref=GeneID:115965369,GenBank:XM_031084568.1;Name=XM_031084568.1;gbkey=mRNA;gene=LOC115965369;model_evidence=Supporting evidence includes similarity to: 4 mRNAs%2C 1 EST%2C 18 Proteins%2C and 100%25 coverage of the annotated genomic feature by RNAseq alignments%2C including 38 samples with support for all annotated introns;product=long chain base b…
1_1163755_T_C	1_1163755_T_C_T	2	0.0626203	0.108045	-0.278669	-0.0336219	-0.069295	0.0161564	0.421116	elev	0.421116	1_1163755	NC_044904.1	1163755	T	C	C, C, C, C	missense_variant, missense_variant, non_coding_transcript_variant, non_coding_transcript_variant	MODERATE, MODERATE, MODIFIER, MODIFIER	GENE_exon-XM_031092438.1-1, GENE_exon-XM_031092509.1-1, gene-LOC115972198, gene-LOC115972198	rna-XM_031092438.1, rna-XM_031092509.1, XM_031092438.1, XM_031092509.1	0, 0, 0, 0	TRUE	TRUE	gene, mRNA, exon, mRNA, exon, CDS, CDS	ID=gene-LOC115972198;Dbxref=GeneID:115972198;Name=LOC115972198;gbkey=Gene;gene=LOC115972198;gene_biotype=protein_coding	ID=rna-XM_031092438.1;Parent=gene-LOC115972198;Dbxref=GeneID:115972198,GenBank:XM_031092438.1;Name=XM_031092438.1;gbkey=mRNA;gene=LOC115972198;model_evidence=Supporting evidence includes similarity to: 4 Proteins%2C and 100%25 coverage of the annotated genomic feature by RNAseq alignments%2C including 7 samples with support for all annotated introns;product=pentatricopeptide repeat-containing pro…	0	NA	0	NA
1_20851091_A_G	1_20851091_A_G_A	2	0.0626203	0.108045	-0.278669	-0.0336219	-0.069295	0.0161564	0.421116	elev	0.421116	1_20851091	NC_044904.1	20851091	A	G	G, G	intron_variant, non_coding_transcript_variant	MODIFIER, MODIFIER	GENE_exon-XM_031105639.1-1, gene-LOC115982890	rna-XM_031105639.1, XM_031105639.1	0, 0	TRUE	TRUE	gene, mRNA	ID=gene-LOC115982890;Dbxref=GeneID:115982890;Name=LOC115982890;gbkey=Gene;gene=LOC115982890;gene_biotype=protein_coding	ID=rna-XM_031105639.1;Parent=gene-LOC115982890;Dbxref=GeneID:115982890,GenBank:XM_031105639.1;Name=XM_031105639.1;gbkey=mRNA;gene=LOC115982890;model_evidence=Supporting evidence includes similarity to: 3 mRNAs%2C 3 ESTs%2C 12 Proteins%2C and 100%25 coverage of the annotated genomic feature by RNAseq alignments%2C including 34 samples with support for all annotated introns;product=P-loop NTPase do…	0	NA	0	NA
1_25095252_C_G	1_25095252_C_G_C	2	0.0626203	0.108045	-0.278669	-0.0336219	-0.069295	0.0161564	0.421116	elev	0.421116	1_25095252	NC_044904.1	25095252	C	G	G	intergenic_region	MODIFIER	GENE_exon-XM_031068642.1-1-GENE_exon-XM_031113619.1-1	GENE_exon-XM_031068642.1-1-GENE_exon-XM_031113619.1-1	0	FALSE	FALSE	NA	NA	NA	6084	ID=gene-LOC115989742;Dbxref=GeneID:115989742;Name=LOC115989742;gbkey=Gene;gene=LOC115989742;gene_biotype=protein_coding	6084	ID=rna-XM_031113619.1;Parent=gene-LOC115989742;Dbxref=GeneID:115989742,GenBank:XM_031113619.1;Name=XM_031113619.1;gbkey=mRNA;gene=LOC115989742;model_evidence=Supporting evidence includes similarity to: 2 mRNAs%2C 11 Proteins%2C and 100%25 coverage of the annotated genomic feature by RNAseq alignments;product=transcription repressor OFP4-like;transcript_id=XM_031113619.1
1_26134963_G_A	1_26134963_G_A_G	2	0.0626203	0.108045	-0.278669	-0.0336219	-0.069295	0.0161564	0.421116	elev	0.421116	1_26134963	NC_044904.1	26134963	G	A	A, A	synonymous_variant, non_coding_transcript_variant	LOW, MODIFIER	GENE_exon-XM_031114742.1-1, gene-LOC115990963	rna-XM_031114742.1, XM_031114742.1	0, 0	TRUE	TRUE	gene, mRNA, exon, CDS	ID=gene-LOC115990963;Dbxref=GeneID:115990963;Name=LOC115990963;gbkey=Gene;gene=LOC115990963;gene_biotype=protein_coding	ID=rna-XM_031114742.1;Parent=gene-LOC115990963;Dbxref=GeneID:115990963,GenBank:XM_031114742.1;Name=XM_031114742.1;gbkey=mRNA;gene=LOC115990963;model_evidence=Supporting evidence includes similarity to: 1 mRNA%2C 7 Proteins%2C and 100%25 coverage of the annotated genomic feature by RNAseq alignments%2C including 27 samples with support for all annotated introns;product=GDSL esterase/lipase At1g069…	0	NA	0	NA
1_28704713_T_C	1_28704713_T_C_T	2	0.0626203	0.108045	-0.278669	-0.0336219	-0.069295	0.0161564	0.421116	elev	0.421116	1_28704713	NC_044904.1	28704713	T	C	C	intergenic_region	MODIFIER	GENE_exon-XR_004083051.1-1-GENE_exon-XR_004083087.1-1	GENE_exon-XR_004083051.1-1-GENE_exon-XR_004083087.1-1	0	FALSE	FALSE	NA	NA	NA	75315	ID=gene-LOC115950423;Dbxref=GeneID:115950423;Name=LOC115950423;gbkey=Gene;gene=LOC115950423;gene_biotype=lncRNA	99289	ID=rna-XM_031117993.1;Parent=gene-LOC115993961;Dbxref=GeneID:115993961,GenBank:XM_031117993.1;Name=XM_031117993.1;gbkey=mRNA;gene=LOC115993961;model_evidence=Supporting evidence includes similarity to: 7 ESTs%2C 169 Proteins%2C and 98%25 coverage of the annotated genomic feature by RNAseq alignments;product=18.2 kDa class I heat shock protein-like;transcript_id=XM_031117993.1
1_29248886_G_T	1_29248886_G_T_G	2	0.0626203	0.108045	-0.278669	-0.0336219	-0.069295	0.0161564	0.421116	elev	0.421116	1_29248886	NC_044904.1	29248886	G	T	T, T, T, T	missense_variant, upstream_gene_variant, downstream_gene_variant, non_coding_transcript_variant	MODERATE, MODIFIER, MODIFIER, MODIFIER	GENE_exon-XM_031108919.1-1, gene-LOC115952130, GENE_exon-XM_031069211.1-1, gene-LOC115986054	rna-XM_031108919.1, XM_031069211.1, rna-XM_031069211.1, XM_031108919.1	0, 3306, 3306, 0	TRUE	TRUE	gene, mRNA, exon, CDS	ID=gene-LOC115986054;Dbxref=GeneID:115986054;Name=LOC115986054;gbkey=Gene;gene=LOC115986054;gene_biotype=protein_coding	ID=rna-XM_031108919.1;Parent=gene-LOC115986054;Dbxref=GeneID:115986054,GenBank:XM_031108919.1;Name=XM_031108919.1;gbkey=mRNA;gene=LOC115986054;model_evidence=Supporting evidence includes similarity to: 2 mRNAs%2C 8 ESTs%2C 7 Proteins%2C and 100%25 coverage of the annotated genomic feature by RNAseq alignments%2C including 40 samples with support for all annotated introns;product=transcription ini…	0	NA	0	NA
1_44511239_C_A	1_44511239_C_A_C	2	0.0626203	0.108045	-0.278669	-0.0336219	-0.069295	0.0161564	0.421116	elev	0.421116	1_44511239	NC_044904.1	44511239	C	A	A, A, A, A, A, A, A, A, A	upstream_gene_variant, upstream_gene_variant, downstream_gene_variant, downstream_gene_variant, downstream_gene_variant, downstream_gene_variant, downstream_gene_variant, downstream_gene_variant, intergenic_region	MODIFIER, MODIFIER, MODIFIER, MODIFIER, MODIFIER, MODIFIER, MODIFIER, MODIFIER, MODIFIER	gene-LOC115990767, gene-LOC115990767, gene-LOC115957572, GENE_exon-XM_031075891.1-1, GENE_exon-XM_031075961.1-1, GENE_exon-XM_031114559.1-1, GENE_exon-XM_031114567.1-1, gene-LOC115957572, GENE_exon-XM_031075891.1-1-GENE_exon-XM_031114559.1-1	XM_031114559.1, XM_031114567.1, XM_031075891.1, rna-XM_031075891.1, rna-XM_031075961.1, rna-XM_031114559.1, rna-XM_031114567.1, XM_031075961.1, GENE_exon-XM_031075891.1-1-GENE_exon-XM_031114559.1-1	44, 224, 418, 418, 418, 44, 224, 418, 0	FALSE	FALSE	NA	NA	NA	44	ID=gene-LOC115990767;Dbxref=GeneID:115990767;Name=LOC115990767;gbkey=Gene;gene=LOC115990767;gene_biotype=protein_coding	44	ID=rna-XM_031114559.1;Parent=gene-LOC115990767;Dbxref=GeneID:115990767,GenBank:XM_031114559.1;Name=XM_031114559.1;gbkey=mRNA;gene=LOC115990767;model_evidence=Supporting evidence includes similarity to: 2 mRNAs%2C 17 Proteins%2C and 100%25 coverage of the annotated genomic feature by RNAseq alignments%2C including 10 samples with support for all annotated introns;product=transcription factor TGA2.…
1_51227316_G_A	1_51227316_G_A_G	2	0.0626203	0.108045	-0.278669	-0.0336219	-0.069295	0.0161564	0.421116	elev	0.421116	1_51227316	NC_044904.1	51227316	G	A	A, A, A	downstream_gene_variant, intron_variant, intragenic_variant	MODIFIER, MODIFIER, MODIFIER	GENE_exon-XR_004085016.1-1, GENE_exon-XR_004085019.1-1, gene-LOC115959820	rna-XR_004085016.1, rna-XR_004085019.1, gene-LOC115959820	969, 0, 0	TRUE	FALSE	gene, lnc_RNA	ID=gene-LOC115959820;Dbxref=GeneID:115959820;Name=LOC115959820;gbkey=Gene;gene=LOC115959820;gene_biotype=lncRNA		0	NA	NA	NA
1_52314075_C_T	1_52314075_C_T_C	2	0.0626203	0.108045	-0.278669	-0.0336219	-0.069295	0.0161564	0.421116	elev	0.421116	1_52314075	NC_044904.1	52314075	C	T	T, T	intron_variant, non_coding_transcript_variant	MODIFIER, MODIFIER	GENE_exon-XM_031116124.1-1, gene-LOC115992075	rna-XM_031116124.1, XM_031116124.1	0, 0	TRUE	TRUE	gene, mRNA	ID=gene-LOC115992075;Dbxref=GeneID:115992075;Name=LOC115992075;gbkey=Gene;gene=LOC115992075;gene_biotype=protein_coding	ID=rna-XM_031116124.1;Parent=gene-LOC115992075;Dbxref=GeneID:115992075,GenBank:XM_031116124.1;Name=XM_031116124.1;gbkey=mRNA;gene=LOC115992075;model_evidence=Supporting evidence includes similarity to: 5 mRNAs%2C 9 ESTs%2C 10 Proteins%2C and 100%25 coverage of the annotated genomic feature by RNAseq alignments%2C including 38 samples with support for all annotated introns;product=sister chromatid…	0	NA	0	NA
10_11818056_C_T	10_11818056_C_T_C	2	0.0626203	0.108045	-0.278669	-0.0336219	-0.069295	0.0161564	0.421116	elev	0.421116	10_11818056	NC_044913.1	11818056	C	T	T, T	splice_region_variant&intron_variant, non_coding_transcript_variant	LOW, MODIFIER	GENE_exon-XM_031084443.1-1, gene-LOC115965272	rna-XM_031084443.1, XM_031084443.1	0, 0	TRUE	TRUE	mRNA, gene	ID=gene-LOC115965272;Dbxref=GeneID:115965272;Name=LOC115965272;gbkey=Gene;gene=LOC115965272;gene_biotype=protein_coding	ID=rna-XM_031084443.1;Parent=gene-LOC115965272;Dbxref=GeneID:115965272,GenBank:XM_031084443.1;Name=XM_031084443.1;gbkey=mRNA;gene=LOC115965272;model_evidence=Supporting evidence includes similarity to: 9 Proteins%2C and 100%25 coverage of the annotated genomic feature by RNAseq alignments%2C including 29 samples with support for all annotated introns;product=putative exosome complex component rrp…	0	NA	0	NA
10_17217812_T_A	10_17217812_T_A_T	2	0.0626203	0.108045	-0.278669	-0.0336219	-0.069295	0.0161564	0.421116	elev	0.421116	10_17217812	NC_044913.1	17217812	T	A	A, A	intron_variant, non_coding_transcript_variant	MODIFIER, MODIFIER	GENE_exon-XM_031082875.1-1, gene-LOC115963737	rna-XM_031082875.1, XM_031082875.1	0, 0	TRUE	TRUE	mRNA, gene	ID=gene-LOC115963737;Dbxref=GeneID:115963737;Name=LOC115963737;gbkey=Gene;gene=LOC115963737;gene_biotype=protein_coding	ID=rna-XM_031082875.1;Parent=gene-LOC115963737;Dbxref=GeneID:115963737,GenBank:XM_031082875.1;Name=XM_031082875.1;gbkey=mRNA;gene=LOC115963737;model_evidence=Supporting evidence includes similarity to: 2 mRNAs%2C 4 ESTs%2C 3 Proteins%2C and 100%25 coverage of the annotated genomic feature by RNAseq alignments%2C including 35 samples with support for all annotated introns;product=lipoate--protein …	0	NA	0	NA
10_18629955_A_G	10_18629955_A_G_A	2	0.0626203	0.108045	-0.278669	-0.0336219	-0.069295	0.0161564	0.421116	elev	0.421116	10_18629955	NC_044913.1	18629955	A	G	G, G	missense_variant, non_coding_transcript_variant	MODERATE, MODIFIER	GENE_exon-XM_031084777.1-1, gene-LOC115965530	rna-XM_031084777.1, XM_031084777.1	0, 0	TRUE	TRUE	gene, mRNA, CDS, exon	ID=gene-LOC115965530;Dbxref=GeneID:115965530;Name=LOC115965530;gbkey=Gene;gene=LOC115965530;gene_biotype=protein_coding	ID=rna-XM_031084777.1;Parent=gene-LOC115965530;Dbxref=GeneID:115965530,GenBank:XM_031084777.1;Name=XM_031084777.1;gbkey=mRNA;gene=LOC115965530;model_evidence=Supporting evidence includes similarity to: 7 mRNAs%2C 6 ESTs%2C and 100%25 coverage of the annotated genomic feature by RNAseq alignments%2C including 35 samples with support for all annotated introns;product=uncharacterized LOC115965530;tr…	0	NA	0	NA
10_19856168_A_C	10_19856168_A_C_A	2	0.0626203	0.108045	-0.278669	-0.0336219	-0.069295	0.0161564	0.421116	elev	0.421116	10_19856168	NC_044913.1	19856168	A	C	C, C, C	upstream_gene_variant, upstream_gene_variant, intergenic_region	MODIFIER, MODIFIER, MODIFIER	gene-LOC115962875, GENE_exon-XM_031081753.1-1, GENE_exon-XM_031084540.1-1-GENE_exon-XM_031081753.1-1	XM_031081753.1, rna-XM_031081753.1, GENE_exon-XM_031084540.1-1-GENE_exon-XM_031081753.1-1	1617, 1617, 0	FALSE	FALSE	NA	NA	NA	NA	NA	NA	NA
10_26548516_T_A	10_26548516_T_A_T	2	0.0626203	0.108045	-0.278669	-0.0336219	-0.069295	0.0161564	0.421116	elev	0.421116	10_26548516	NC_044913.1	26548516	T	A	A, A, A, A	intron_variant, intron_variant, non_coding_transcript_variant, non_coding_transcript_variant	MODIFIER, MODIFIER, MODIFIER, MODIFIER	GENE_exon-XR_004086036.1-1, GENE_exon-XM_031084542.1-1, gene-LOC115965347, gene-LOC115965347	rna-XR_004086036.1, rna-XM_031084542.1, XM_031084542.1, XR_004086036.1	0, 0, 0, 0	TRUE	TRUE	gene, transcript, mRNA	ID=gene-LOC115965347;Dbxref=GeneID:115965347;Name=LOC115965347;gbkey=Gene;gene=LOC115965347;gene_biotype=protein_coding	ID=rna-XM_031084542.1;Parent=gene-LOC115965347;Dbxref=GeneID:115965347,GenBank:XM_031084542.1;Name=XM_031084542.1;gbkey=mRNA;gene=LOC115965347;model_evidence=Supporting evidence includes similarity to: 2 mRNAs%2C 4 ESTs%2C 4 Proteins%2C and 100%25 coverage of the annotated genomic feature by RNAseq alignments%2C including 38 samples with support for all annotated introns;product=uncharacterized L…	0	NA	0	NA
10_3236351_C_T	10_3236351_C_T_T	2	0.0626203	0.108045	-0.278669	-0.0336219	-0.069295	0.0161564	0.421116	elev	0.421116	10_3236351	NC_044913.1	3236351	C	T	T, T, T, T, T	missense_variant, missense_variant, intron_variant, non_coding_transcript_variant, non_coding_transcript_variant	MODERATE, MODERATE, MODIFIER, MODIFIER, MODIFIER	GENE_exon-XM_031082841.1-1, GENE_exon-XM_031082842.1-1, LOC115963718, gene-LOC115963714, gene-LOC115963714	rna-XM_031082841.1, rna-XM_031082842.1, gene-LOC115963718, XM_031082841.1, XM_031082842.1	0, 0, 0, 0, 0	TRUE	TRUE	pseudogene, gene, mRNA, mRNA, CDS, exon, CDS, exon	ID=gene-LOC115963714;Dbxref=GeneID:115963714;Name=LOC115963714;gbkey=Gene;gene=LOC115963714;gene_biotype=protein_coding	ID=rna-XM_031082842.1;Parent=gene-LOC115963714;Dbxref=GeneID:115963714,GenBank:XM_031082842.1;Name=XM_031082842.1;gbkey=mRNA;gene=LOC115963714;model_evidence=Supporting evidence includes similarity to: 2 Proteins%2C and 100%25 coverage of the annotated genomic feature by RNAseq alignments%2C including 4 samples with support for all annotated introns;product=uncharacterized LOC115963714%2C transcr…	0	NA	0	NA
10_36011344_A_T	10_36011344_A_T_A	2	0.0626203	0.108045	-0.278669	-0.0336219	-0.069295	0.0161564	0.421116	elev	0.421116	10_36011344	NC_044913.1	36011344	A	T	T	intergenic_region	MODIFIER	GENE_exon-XM_031082251.1-1-GENE_exon-XM_031083945.1-1	GENE_exon-XM_031082251.1-1-GENE_exon-XM_031083945.1-1	0	FALSE	FALSE	NA	NA	NA	38239	ID=gene-LOC115964683;Dbxref=GeneID:115964683;Name=LOC115964683;gbkey=Gene;gene=LOC115964683;gene_biotype=protein_coding	38239	ID=rna-XM_031083945.1;Parent=gene-LOC115964683;Dbxref=GeneID:115964683,GenBank:XM_031083945.1;Name=XM_031083945.1;gbkey=mRNA;gene=LOC115964683;model_evidence=Supporting evidence includes similarity to: 1 Protein;product=uncharacterized LOC115964683;transcript_id=XM_031083945.1
10_3965998_C_T	10_3965998_C_T_T	2	0.0626203	0.108045	-0.278669	-0.0336219	-0.069295	0.0161564	0.421116	elev	0.421116	10_3965998	NC_044913.1	3965998	C	T	T, T, T	missense_variant, downstream_gene_variant, non_coding_transcript_variant	MODERATE, MODIFIER, MODIFIER	GENE_exon-XM_031083569.1-1, LOC115964212, gene-LOC115964211	rna-XM_031083569.1, gene-LOC115964212, XM_031083569.1	0, 2549, 0	TRUE	TRUE	mRNA, gene, exon, CDS	ID=gene-LOC115964211;Dbxref=GeneID:115964211;Name=LOC115964211;gbkey=Gene;gene=LOC115964211;gene_biotype=protein_coding	ID=rna-XM_031083569.1;Parent=gene-LOC115964211;Dbxref=GeneID:115964211,GenBank:XM_031083569.1;Name=XM_031083569.1;gbkey=mRNA;gene=LOC115964211;model_evidence=Supporting evidence includes similarity to: 1 Protein%2C and 51%25 coverage of the annotated genomic feature by RNAseq alignments;product=uncharacterized LOC115964211;transcript_id=XM_031083569.1	0	NA	0	NA
11_17858398_G_A	11_17858398_G_A_G	2	0.0626203	0.108045	-0.278669	-0.0336219	-0.069295	0.0161564	0.421116	elev	0.421116	11_17858398	NC_044914.1	17858398	G	A	A, A, A, A, A, A, A, A	downstream_gene_variant, downstream_gene_variant, intron_variant, intron_variant, intron_variant, non_coding_transcript_variant, non_coding_transcript_variant, non_coding_transcript_variant	MODIFIER, MODIFIER, MODIFIER, MODIFIER, MODIFIER, MODIFIER, MODIFIER, MODIFIER	GENE_exon-XM_031086904.1-1, gene-LOC115967766, GENE_exon-XM_031086901.1-1, GENE_exon-XM_031086902.1-1, GENE_exon-XM_031086903.1-1, gene-LOC115967766, gene-LOC115967766, gene-LOC115967766	rna-XM_031086904.1, XM_031086904.1, rna-XM_031086901.1, rna-XM_031086902.1, rna-XM_031086903.1, XM_031086901.1, XM_031086902.1, XM_031086903.1	4210, 4210, 0, 0, 0, 0, 0, 0	TRUE	TRUE	mRNA, gene, mRNA, mRNA	ID=gene-LOC115967766;Dbxref=GeneID:115967766;Name=LOC115967766;gbkey=Gene;gene=LOC115967766;gene_biotype=protein_coding	ID=rna-XM_031086902.1;Parent=gene-LOC115967766;Dbxref=GeneID:115967766,GenBank:XM_031086902.1;Name=XM_031086902.1;gbkey=mRNA;gene=LOC115967766;model_evidence=Supporting evidence includes similarity to: 5 mRNAs%2C 6 ESTs%2C and 100%25 coverage of the annotated genomic feature by RNAseq alignments%2C including 35 samples with support for all annotated introns;product=peroxisome biogenesis protein 1…	0	NA	0	NA
11_22817462_A_G	11_22817462_A_G_A	2	0.0626203	0.108045	-0.278669	-0.0336219	-0.069295	0.0161564	0.421116	elev	0.421116	11_22817462	NC_044914.1	22817462	A	G	G, G, G, G, G, G, G, G	intron_variant, intron_variant, intron_variant, intron_variant, non_coding_transcript_variant, non_coding_transcript_variant, non_coding_transcript_variant, non_coding_transcript_variant	MODIFIER, MODIFIER, MODIFIER, MODIFIER, MODIFIER, MODIFIER, MODIFIER, MODIFIER	GENE_exon-XM_031086801.1-1, GENE_exon-XM_031086802.1-1, GENE_exon-XR_004086505.1-1, GENE_exon-XM_031086800.1-1, gene-LOC115967659, gene-LOC115967659, gene-LOC115967659, gene-LOC115967658	rna-XM_031086801.1, rna-XM_031086802.1, rna-XR_004086505.1, rna-XM_031086800.1, XM_031086801.1, XM_031086802.1, XR_004086505.1, XM_031086800.1	0, 0, 0, 0, 0, 0, 0, 0	TRUE	TRUE	mRNA, mRNA, gene, transcript, mRNA, gene	ID=gene-LOC115967659;Dbxref=GeneID:115967659;Name=LOC115967659;gbkey=Gene;gene=LOC115967659;gene_biotype=protein_coding ||| ID=gene-LOC115967658;Dbxref=GeneID:115967658;Name=LOC115967658;gbkey=Gene;gene=LOC115967658;gene_biotype=protein_coding	ID=rna-XM_031086802.1;Parent=gene-LOC115967659;Dbxref=GeneID:115967659,GenBank:XM_031086802.1;Name=XM_031086802.1;gbkey=mRNA;gene=LOC115967659;model_evidence=Supporting evidence includes similarity to: 5 mRNAs%2C 1 EST%2C and 100%25 coverage of the annotated genomic feature by RNAseq alignments%2C including 25 samples with support for all annotated introns;product=2-carboxy-1%2C4-naphthoquinone p…	0	NA	0	NA
12_18381259_A_C	12_18381259_A_C_A	2	0.0626203	0.108045	-0.278669	-0.0336219	-0.069295	0.0161564	0.421116	elev	0.421116	12_18381259	NC_044915.1	18381259	A	C	C, C, C	upstream_gene_variant, downstream_gene_variant, intergenic_region	MODIFIER, MODIFIER, MODIFIER	GENE_exon-XM_031092266.1-1, gene-LOC115972105, GENE_exon-XM_031092266.1-1-LOC115972232	rna-XM_031092266.1, XM_031092266.1, GENE_exon-XM_031092266.1-1-LOC115972232	3373, 3373, 0	FALSE	FALSE	NA	NA	NA	NA	NA	NA	NA
12_19926673_C_T	12_19926673_C_T_C	2	0.0626203	0.108045	-0.278669	-0.0336219	-0.069295	0.0161564	0.421116	elev	0.421116	12_19926673	NC_044915.1	19926673	C	T	T	intergenic_region	MODIFIER	gene-LOC115969990-GENE_exon-XM_031089724.1-1	gene-LOC115969990-GENE_exon-XM_031089724.1-1	0	FALSE	FALSE	NA	NA	NA	NA	NA	NA	NA
12_20434049_C_T	12_20434049_C_T_C	2	0.0626203	0.108045	-0.278669	-0.0336219	-0.069295	0.0161564	0.421116	elev	0.421116	12_20434049	NC_044915.1	20434049	C	T	T, T, T, T, T, T, T, T	intron_variant, intron_variant, intron_variant, intron_variant, non_coding_transcript_variant, non_coding_transcript_variant, non_coding_transcript_variant, non_coding_transcript_variant	MODIFIER, MODIFIER, MODIFIER, MODIFIER, MODIFIER, MODIFIER, MODIFIER, MODIFIER	GENE_exon-XM_031090838.1-1, GENE_exon-XM_031090841.1-1, GENE_exon-XM_031090839.1-1, GENE_exon-XM_031090840.1-1, gene-LOC115971135, gene-LOC115971135, gene-LOC115971135, gene-LOC115971135	rna-XM_031090838.1, rna-XM_031090841.1, rna-XM_031090839.1, rna-XM_031090840.1, XM_031090838.1, XM_031090841.1, XM_031090839.1, XM_031090840.1	0, 0, 0, 0, 0, 0, 0, 0	TRUE	TRUE	mRNA, mRNA, mRNA, gene, mRNA	ID=gene-LOC115971135;Dbxref=GeneID:115971135;Name=LOC115971135;gbkey=Gene;gene=LOC115971135;gene_biotype=protein_coding	ID=rna-XM_031090840.1;Parent=gene-LOC115971135;Dbxref=GeneID:115971135,GenBank:XM_031090840.1;Name=XM_031090840.1;gbkey=mRNA;gene=LOC115971135;model_evidence=Supporting evidence includes similarity to: 2 mRNAs%2C 2 ESTs%2C 26 Proteins%2C and 100%25 coverage of the annotated genomic feature by RNAseq alignments%2C including 6 samples with support for all annotated introns;product=serine/threonine-…	0	NA	0	NA
12_21906753_G_A	12_21906753_G_A_A	2	0.0626203	0.108045	-0.278669	-0.0336219	-0.069295	0.0161564	0.421116	elev	0.421116	12_21906753	NC_044915.1	21906753	G	A	A, A, A, A, A, A, A, A, A, A, A, A, A, A, A	upstream_gene_variant, upstream_gene_variant, upstream_gene_variant, upstream_gene_variant, upstream_gene_variant, upstream_gene_variant, upstream_gene_variant, upstream_gene_variant, downstream_gene_variant, downstream_gene_variant, downstream_gene_variant, downstream_gene_variant, downstream_gene_variant, downstream_gene_variant, intergenic_region	MODIFIER, MODIFIER, MODIFIER, MODIFIER, MODIFIER, MODIFIER, MODIFIER, MODIFIER, MODIFIER, MODIFIER, MODIFIER, MODIFIER, MODIFIER, MODIFIER, MODIFIER	GENE_exon-XM_031092198.1-1, GENE_exon-XM_031092199.1-1, GENE_exon-XM_031092200.1-1, GENE_exon-XM_031092201.1-1, GENE_exon-XM_031092202.1-1, GENE_exon-XR_004087398.1-1, gene-LOC115970998, GENE_exon-XM_031090662.1-1, gene-LOC115972052, gene-LOC115972052, gene-LOC115972052, gene-LOC115972052, gene-LOC115972052, gene-LOC115972052, GENE_exon-XM_031092198.1-1-GENE_exon-XM_031090662.1-1	rna-XM_031092198.1, rna-XM_031092199.1, rna-XM_031092200.1, rna-XM_031092201.1, rna-XM_031092202.1, rna-XR_004087398.1, XM_031090662.1, rna-XM_031090662.1, XM_031092198.1, XM_031092199.1, XM_031092200.1, XM_031092201.1, XM_031092202.1, XR_004087398.1, GENE_exon-XM_031092198.1-1-GENE_exon-XM_031090662.1-1	4969, 4969, 4969, 4969, 4969, 4969, 1877, 1877, 4969, 4969, 4969, 4969, 4969, 4969, 0	FALSE	FALSE	NA	NA	NA	NA	NA	NA	NA
12_23840507_C_T	12_23840507_C_T_C	2	0.0626203	0.108045	-0.278669	-0.0336219	-0.069295	0.0161564	0.421116	elev	0.421116	12_23840507	NC_044915.1	23840507	C	T	T, T, T, T	intron_variant, intron_variant, non_coding_transcript_variant, non_coding_transcript_variant	MODIFIER, MODIFIER, MODIFIER, MODIFIER	GENE_exon-XM_031092911.1-1, GENE_exon-XR_004087498.1-1, gene-LOC115972579, gene-LOC115972579	rna-XM_031092911.1, rna-XR_004087498.1, XM_031092911.1, XR_004087498.1	0, 0, 0, 0	TRUE	TRUE	mRNA, transcript, gene	ID=gene-LOC115972579;Dbxref=GeneID:115972579;Name=LOC115972579;gbkey=Gene;gene=LOC115972579;gene_biotype=protein_coding	ID=rna-XM_031092911.1;Parent=gene-LOC115972579;Dbxref=GeneID:115972579,GenBank:XM_031092911.1;Name=XM_031092911.1;gbkey=mRNA;gene=LOC115972579;model_evidence=Supporting evidence includes similarity to: 1 mRNA%2C 11 Proteins%2C and 100%25 coverage of the annotated genomic feature by RNAseq alignments%2C including 34 samples with support for all annotated introns;product=mitochondrial substrate car…	0	NA	0	NA
12_37009121_C_T	12_37009121_C_T_C	2	0.0626203	0.108045	-0.278669	-0.0336219	-0.069295	0.0161564	0.421116	elev	0.421116	12_37009121	NC_044915.1	37009121	C	T	T, T, T, T, T	3_prime_UTR_variant, upstream_gene_variant, upstream_gene_variant, downstream_gene_variant, non_coding_transcript_variant	MODIFIER, MODIFIER, MODIFIER, MODIFIER, MODIFIER	GENE_exon-XM_031090762.1-1, GENE_exon-XM_031089564.1-1, gene-TRNAY-GUA-16, gene-LOC115969923, gene-LOC115971080	rna-XM_031090762.1, rna-XM_031089564.1, rna-TRNAY-GUA-16, XM_031089564.1, XM_031090762.1	211, 2113, 1978, 2113, 0	TRUE	TRUE	exon, gene, mRNA	ID=gene-LOC115971080;Dbxref=GeneID:115971080;Name=LOC115971080;gbkey=Gene;gene=LOC115971080;gene_biotype=protein_coding	ID=rna-XM_031090762.1;Parent=gene-LOC115971080;Dbxref=GeneID:115971080,GenBank:XM_031090762.1;Name=XM_031090762.1;gbkey=mRNA;gene=LOC115971080;model_evidence=Supporting evidence includes similarity to: 5 mRNAs%2C 16 ESTs%2C 23 Proteins%2C and 100%25 coverage of the annotated genomic feature by RNAseq alignments%2C including 37 samples with support for all annotated introns;product=probable pectin…	0	NA	0	NA
12_42784284_T_C	12_42784284_T_C_T	2	0.0626203	0.108045	-0.278669	-0.0336219	-0.069295	0.0161564	0.421116	elev	0.421116	12_42784284	NC_044915.1	42784284	T	C	C, C, C, C	upstream_gene_variant, downstream_gene_variant, intron_variant, non_coding_transcript_variant	MODIFIER, MODIFIER, MODIFIER, MODIFIER	GENE_exon-XM_031090278.1-1, gene-LOC115970689, GENE_exon-XM_031090405.1-1, gene-LOC115970794	rna-XM_031090278.1, XM_031090278.1, rna-XM_031090405.1, XM_031090405.1	2619, 2619, 0, 0	TRUE	TRUE	gene, mRNA	ID=gene-LOC115970794;Dbxref=GeneID:115970794;Name=LOC115970794;gbkey=Gene;gene=LOC115970794;gene_biotype=protein_coding	ID=rna-XM_031090405.1;Parent=gene-LOC115970794;Dbxref=GeneID:115970794,GenBank:XM_031090405.1;Name=XM_031090405.1;gbkey=mRNA;gene=LOC115970794;model_evidence=Supporting evidence includes similarity to: 3 mRNAs%2C 36 ESTs%2C 6 Proteins%2C and 100%25 coverage of the annotated genomic feature by RNAseq alignments%2C including 35 samples with support for all annotated introns;product=probable galactu…	0	NA	0	NA
12_7495553_G_A	12_7495553_G_A_G	2	0.0626203	0.108045	-0.278669	-0.0336219	-0.069295	0.0161564	0.421116	elev	0.421116	12_7495553	NC_044915.1	7495553	G	A	A, A, A, A	synonymous_variant, synonymous_variant, non_coding_transcript_variant, non_coding_transcript_variant	LOW, LOW, MODIFIER, MODIFIER	GENE_exon-XM_031092647.1-1, GENE_exon-XM_031092648.1-1, gene-LOC115972376, gene-LOC115972376	rna-XM_031092647.1, rna-XM_031092648.1, XM_031092647.1, XM_031092648.1	0, 0, 0, 0	TRUE	TRUE	gene, mRNA, mRNA, CDS, exon, exon, CDS	ID=gene-LOC115972376;Dbxref=GeneID:115972376;Name=LOC115972376;gbkey=Gene;gene=LOC115972376;gene_biotype=protein_coding	ID=rna-XM_031092647.1;Parent=gene-LOC115972376;Dbxref=GeneID:115972376,GenBank:XM_031092647.1;Name=XM_031092647.1;gbkey=mRNA;gene=LOC115972376;model_evidence=Supporting evidence includes similarity to: 11 mRNAs%2C 5 ESTs%2C 9 Proteins%2C and 100%25 coverage of the annotated genomic feature by RNAseq alignments%2C including 39 samples with support for all annotated introns;product=regulator of non…	0	NA	0	NA
2_12510058_T_C	2_12510058_T_C_T	2	0.0626203	0.108045	-0.278669	-0.0336219	-0.069295	0.0161564	0.421116	elev	0.421116	2_12510058	NC_044905.1	12510058	T	C	C, C, C, C	missense_variant, upstream_gene_variant, downstream_gene_variant, non_coding_transcript_variant	MODERATE, MODIFIER, MODIFIER, MODIFIER	GENE_exon-XM_031077947.1-1, gene-LOC115974535, GENE_exon-XM_031094935.1-1, gene-LOC115959513	rna-XM_031077947.1, XM_031094935.1, rna-XM_031094935.1, XM_031077947.1	0, 3466, 3466, 0	TRUE	TRUE	mRNA, gene, exon, CDS	ID=gene-LOC115959513;Dbxref=GeneID:115959513;Name=LOC115959513;gbkey=Gene;gene=LOC115959513;gene_biotype=protein_coding	ID=rna-XM_031077947.1;Parent=gene-LOC115959513;Dbxref=GeneID:115959513,GenBank:XM_031077947.1;Name=XM_031077947.1;gbkey=mRNA;gene=LOC115959513;model_evidence=Supporting evidence includes similarity to: 13 Proteins;product=probable cinnamyl alcohol dehydrogenase 6;transcript_id=XM_031077947.1	0	NA	0	NA
2_13213007_T_C	2_13213007_T_C_C	2	0.0626203	0.108045	-0.278669	-0.0336219	-0.069295	0.0161564	0.421116	elev	0.421116	2_13213007	NC_044905.1	13213007	T	C	C, C, C, C, C	upstream_gene_variant, upstream_gene_variant, upstream_gene_variant, downstream_gene_variant, intergenic_region	MODIFIER, MODIFIER, MODIFIER, MODIFIER, MODIFIER	GENE_exon-XR_004088756.1-1, gene-LOC115977999, GENE_exon-XM_031100029.1-1, gene-LOC115978480, GENE_exon-XR_004088756.1-1-GENE_exon-XM_031100029.1-1	rna-XR_004088756.1, XM_031100029.1, rna-XM_031100029.1, XR_004088756.1, GENE_exon-XR_004088756.1-1-GENE_exon-XM_031100029.1-1	3787, 4703, 4703, 3787, 0	FALSE	FALSE	NA	NA	NA	NA	NA	NA	NA
2_1465179_C_T	2_1465179_C_T_C	2	0.0626203	0.108045	-0.278669	-0.0336219	-0.069295	0.0161564	0.421116	elev	0.421116	2_1465179	NC_044905.1	1465179	C	T	T, T, T, T, T, T	3_prime_UTR_variant, 3_prime_UTR_variant, upstream_gene_variant, downstream_gene_variant, non_coding_transcript_variant, non_coding_transcript_variant	MODIFIER, MODIFIER, MODIFIER, MODIFIER, MODIFIER, MODIFIER	GENE_exon-XM_031091586.1-1, GENE_exon-XM_031091578.1-1, gene-LOC115971609, GENE_exon-XM_031091611.1-1, gene-LOC115971575, gene-LOC115971575	rna-XM_031091586.1, rna-XM_031091578.1, XM_031091611.1, rna-XM_031091611.1, XM_031091578.1, XM_031091586.1	78, 78, 965, 965, 0, 0	TRUE	TRUE	gene, mRNA, mRNA, exon, exon	ID=gene-LOC115971575;Dbxref=GeneID:115971575;Name=LOC115971575;gbkey=Gene;gene=LOC115971575;gene_biotype=protein_coding	ID=rna-XM_031091586.1;Parent=gene-LOC115971575;Dbxref=GeneID:115971575,GenBank:XM_031091586.1;Name=XM_031091586.1;gbkey=mRNA;gene=LOC115971575;model_evidence=Supporting evidence includes similarity to: 3 ESTs%2C 4 Proteins%2C and 100%25 coverage of the annotated genomic feature by RNAseq alignments%2C including 34 samples with support for all annotated introns;product=uncharacterized LOC115971575…	0	NA	0	NA
2_2604610_T_A	2_2604610_T_A_A	2	0.0626203	0.108045	-0.278669	-0.0336219	-0.069295	0.0161564	0.421116	elev	0.421116	2_2604610	NC_044905.1	2604610	T	A	A, A	intron_variant, non_coding_transcript_variant	MODIFIER, MODIFIER	GENE_exon-XM_031095406.1-1, gene-LOC115974865	rna-XM_031095406.1, XM_031095406.1	0, 0	TRUE	TRUE	gene, mRNA	ID=gene-LOC115974865;Dbxref=GeneID:115974865;Name=LOC115974865;gbkey=Gene;gene=LOC115974865;gene_biotype=protein_coding	ID=rna-XM_031095406.1;Parent=gene-LOC115974865;Dbxref=GeneID:115974865,GenBank:XM_031095406.1;Name=XM_031095406.1;gbkey=mRNA;gene=LOC115974865;model_evidence=Supporting evidence includes similarity to: 1 mRNA%2C and 100%25 coverage of the annotated genomic feature by RNAseq alignments%2C including 12 samples with support for all annotated introns;product=putative pumilio homolog 7%2C chloroplasti…	0	NA	0	NA
2_439153_T_C	2_439153_T_C_T	2	0.0626203	0.108045	-0.278669	-0.0336219	-0.069295	0.0161564	0.421116	elev	0.421116	2_439153	NC_044905.1	439153	T	C	C, C, C, C, C	synonymous_variant, synonymous_variant, downstream_gene_variant, non_coding_transcript_variant, non_coding_transcript_variant	LOW, LOW, MODIFIER, MODIFIER, MODIFIER	GENE_exon-XM_031088505.1-1, GENE_exon-XM_031088514.1-1, gene-TRNAR-ACG-2, gene-LOC115968958, gene-LOC115968958	rna-XM_031088505.1, rna-XM_031088514.1, rna-TRNAR-ACG-2, XM_031088505.1, XM_031088514.1	0, 0, 1277, 0, 0	TRUE	TRUE	mRNA, gene, mRNA, exon, CDS, exon, CDS	ID=gene-LOC115968958;Dbxref=GeneID:115968958;Name=LOC115968958;gbkey=Gene;gene=LOC115968958;gene_biotype=protein_coding	ID=rna-XM_031088514.1;Parent=gene-LOC115968958;Dbxref=GeneID:115968958,GenBank:XM_031088514.1;Name=XM_031088514.1;gbkey=mRNA;gene=LOC115968958;model_evidence=Supporting evidence includes similarity to: 2 mRNAs%2C 3 Proteins%2C and 100%25 coverage of the annotated genomic feature by RNAseq alignments%2C including 8 samples with support for all annotated introns;product=aminopeptidase M1-like%2C tr…	0	NA	0	NA
2_51562075_C_A	2_51562075_C_A_C	2	0.0626203	0.108045	-0.278669	-0.0336219	-0.069295	0.0161564	0.421116	elev	0.421116	2_51562075	NC_044905.1	51562075	C	A	A, A, A, A	intron_variant, intron_variant, non_coding_transcript_variant, non_coding_transcript_variant	MODIFIER, MODIFIER, MODIFIER, MODIFIER	GENE_exon-XM_031096793.1-1, GENE_exon-XM_031096794.1-1, gene-LOC115975805, gene-LOC115975805	rna-XM_031096793.1, rna-XM_031096794.1, XM_031096793.1, XM_031096794.1	0, 0, 0, 0	TRUE	TRUE	mRNA, gene, mRNA	ID=gene-LOC115975805;Dbxref=GeneID:115975805;Name=LOC115975805;gbkey=Gene;gene=LOC115975805;gene_biotype=protein_coding	ID=rna-XM_031096793.1;Parent=gene-LOC115975805;Dbxref=GeneID:115975805,GenBank:XM_031096793.1;Name=XM_031096793.1;gbkey=mRNA;gene=LOC115975805;model_evidence=Supporting evidence includes similarity to: 1 mRNA%2C 81 ESTs%2C 2 Proteins%2C and 100%25 coverage of the annotated genomic feature by RNAseq alignments%2C including 40 samples with support for all annotated introns;product=14-3-3-like prote…	0	NA	0	NA
2_5830445_G_A	2_5830445_G_A_A	2	0.0626203	0.108045	-0.278669	-0.0336219	-0.069295	0.0161564	0.421116	elev	0.421116	2_5830445	NC_044905.1	5830445	G	A	A	intergenic_region	MODIFIER	GENE_exon-XM_031076383.1-1-GENE_exon-XM_031076395.1-1	GENE_exon-XM_031076383.1-1-GENE_exon-XM_031076395.1-1	0	FALSE	FALSE	NA	NA	NA	NA	NA	NA	NA
2_65871158_T_C	2_65871158_T_C_T	2	0.0626203	0.108045	-0.278669	-0.0336219	-0.069295	0.0161564	0.421116	elev	0.421116	2_65871158	NC_044905.1	65871158	T	C	C, C, C, C	downstream_gene_variant, downstream_gene_variant, intron_variant, non_coding_transcript_variant	MODIFIER, MODIFIER, MODIFIER, MODIFIER	gene-LOC115976248, GENE_exon-XM_031097421.1-1, GENE_exon-XM_031097422.1-1, gene-LOC115976249	XM_031097421.1, rna-XM_031097421.1, rna-XM_031097422.1, XM_031097422.1	3383, 3383, 0, 0	TRUE	TRUE	mRNA, gene	ID=gene-LOC115976249;Dbxref=GeneID:115976249;Name=LOC115976249;gbkey=Gene;gene=LOC115976249;gene_biotype=protein_coding	ID=rna-XM_031097422.1;Parent=gene-LOC115976249;Dbxref=GeneID:115976249,GenBank:XM_031097422.1;Name=XM_031097422.1;gbkey=mRNA;gene=LOC115976249;model_evidence=Supporting evidence includes similarity to: 4 mRNAs%2C 8 ESTs%2C 10 Proteins%2C and 100%25 coverage of the annotated genomic feature by RNAseq alignments%2C including 38 samples with support for all annotated introns;product=uncharacterized …	0	NA	0	NA
2_68616794_G_C	2_68616794_G_C_G	2	0.0626203	0.108045	-0.278669	-0.0336219	-0.069295	0.0161564	0.421116	elev	0.421116	2_68616794	NC_044905.1	68616794	G	C	C, C, C, C, C, C	intron_variant, intron_variant, intron_variant, non_coding_transcript_variant, non_coding_transcript_variant, non_coding_transcript_variant	MODIFIER, MODIFIER, MODIFIER, MODIFIER, MODIFIER, MODIFIER	GENE_exon-XM_031097522.1-1, GENE_exon-XM_031097521.1-1, GENE_exon-XR_004088291.1-1, gene-LOC115976318, gene-LOC115976318, gene-LOC115976318	rna-XM_031097522.1, rna-XM_031097521.1, rna-XR_004088291.1, XM_031097521.1, XM_031097522.1, XR_004088291.1	0, 0, 0, 0, 0, 0	TRUE	TRUE	transcript, gene, mRNA, mRNA	ID=gene-LOC115976318;Dbxref=GeneID:115976318;Name=LOC115976318;gbkey=Gene;gene=LOC115976318;gene_biotype=protein_coding	ID=rna-XM_031097521.1;Parent=gene-LOC115976318;Dbxref=GeneID:115976318,GenBank:XM_031097521.1;Name=XM_031097521.1;gbkey=mRNA;gene=LOC115976318;model_evidence=Supporting evidence includes similarity to: 100%25 coverage of the annotated genomic feature by RNAseq alignments%2C including 3 samples with support for all annotated introns;product=ATP-dependent DNA helicase At3g02060%2C chloroplastic-lik…	0	NA	0	NA
2_85246356_G_A	2_85246356_G_A_G	2	0.0626203	0.108045	-0.278669	-0.0336219	-0.069295	0.0161564	0.421116	elev	0.421116	2_85246356	NC_044905.1	85246356	G	A	A, A	missense_variant, non_coding_transcript_variant	MODERATE, MODIFIER	GENE_exon-XM_031100425.1-1, gene-LOC115978407	rna-XM_031100425.1, XM_031100425.1	0, 0	TRUE	TRUE	mRNA, gene, exon, CDS	ID=gene-LOC115978407;Dbxref=GeneID:115978407;Name=LOC115978407;gbkey=Gene;gene=LOC115978407;gene_biotype=protein_coding	ID=rna-XM_031100425.1;Parent=gene-LOC115978407;Dbxref=GeneID:115978407,GenBank:XM_031100425.1;Name=XM_031100425.1;gbkey=mRNA;gene=LOC115978407;model_evidence=Supporting evidence includes similarity to: 1 mRNA%2C 13 Proteins%2C and 100%25 coverage of the annotated genomic feature by RNAseq alignments%2C including 34 samples with support for all annotated introns;product=probable polyol transporter…	0	NA	0	NA
2_8612169_A_C	2_8612169_A_C_A	2	0.0626203	0.108045	-0.278669	-0.0336219	-0.069295	0.0161564	0.421116	elev	0.421116	2_8612169	NC_044905.1	8612169	A	C	C, C	intron_variant, non_coding_transcript_variant	MODIFIER, MODIFIER	GENE_exon-XM_031094634.1-1, gene-LOC115974333	rna-XM_031094634.1, XM_031094634.1	0, 0	TRUE	TRUE	gene, mRNA	ID=gene-LOC115974333;Dbxref=GeneID:115974333;Name=LOC115974333;gbkey=Gene;gene=LOC115974333;gene_biotype=protein_coding	ID=rna-XM_031094634.1;Parent=gene-LOC115974333;Dbxref=GeneID:115974333,GenBank:XM_031094634.1;Name=XM_031094634.1;gbkey=mRNA;gene=LOC115974333;model_evidence=Supporting evidence includes similarity to: 4 mRNAs%2C 6 ESTs%2C 38 Proteins%2C and 100%25 coverage of the annotated genomic feature by RNAseq alignments%2C including 40 samples with support for all annotated introns;product=DUF21 domain-con…	0	NA	0	NA
2_88270255_G_A	2_88270255_G_A_G	2	0.0626203	0.108045	-0.278669	-0.0336219	-0.069295	0.0161564	0.421116	elev	0.421116	2_88270255	NC_044905.1	88270255	G	A	A, A, A, A	missense_variant, upstream_gene_variant, downstream_gene_variant, non_coding_transcript_variant	MODERATE, MODIFIER, MODIFIER, MODIFIER	GENE_exon-XM_031098695.1-1, gene-LOC115956885, GENE_exon-XM_031075159.1-1, gene-LOC115977059	rna-XM_031098695.1, XM_031075159.1, rna-XM_031075159.1, XM_031098695.1	0, 3973, 3973, 0	TRUE	TRUE	mRNA, gene, CDS, exon	ID=gene-LOC115977059;Dbxref=GeneID:115977059;Name=LOC115977059;gbkey=Gene;gene=LOC115977059;gene_biotype=protein_coding	ID=rna-XM_031098695.1;Parent=gene-LOC115977059;Dbxref=GeneID:115977059,GenBank:XM_031098695.1;Name=XM_031098695.1;gbkey=mRNA;gene=LOC115977059;model_evidence=Supporting evidence includes similarity to: 2 mRNAs%2C 3 ESTs%2C 30 Proteins%2C and 100%25 coverage of the annotated genomic feature by RNAseq alignments%2C including 40 samples with support for all annotated introns;product=beta-glucuronosy…	0	NA	0	NA
2_89825037_A_C	2_89825037_A_C_A	2	0.0626203	0.108045	-0.278669	-0.0336219	-0.069295	0.0161564	0.421116	elev	0.421116	2_89825037	NC_044905.1	89825037	A	C	C, C, C, C	missense_variant, missense_variant, non_coding_transcript_variant, non_coding_transcript_variant	MODERATE, MODERATE, MODIFIER, MODIFIER	GENE_exon-XM_031098764.1-1, GENE_exon-XM_031098765.1-1, gene-LOC115977104, gene-LOC115977104	rna-XM_031098764.1, rna-XM_031098765.1, XM_031098764.1, XM_031098765.1	0, 0, 0, 0	TRUE	TRUE	mRNA, mRNA, gene, exon, exon, CDS, CDS	ID=gene-LOC115977104;Dbxref=GeneID:115977104;Name=LOC115977104;gbkey=Gene;gene=LOC115977104;gene_biotype=protein_coding	ID=rna-XM_031098765.1;Parent=gene-LOC115977104;Dbxref=GeneID:115977104,GenBank:XM_031098765.1;Name=XM_031098765.1;gbkey=mRNA;gene=LOC115977104;model_evidence=Supporting evidence includes similarity to: 3 mRNAs%2C 9 ESTs%2C 1 Protein%2C and 100%25 coverage of the annotated genomic feature by RNAseq alignments%2C including 38 samples with support for all annotated introns;product=zinc finger BED do…	0	NA	0	NA
2_89903955_T_G	2_89903955_T_G_T	2	0.0626203	0.108045	-0.278669	-0.0336219	-0.069295	0.0161564	0.421116	elev	0.421116	2_89903955	NC_044905.1	89903955	T	G	G, G, G, G, G, G	5_prime_UTR_variant, 5_prime_UTR_variant, 5_prime_UTR_variant, non_coding_transcript_variant, non_coding_transcript_variant, non_coding_transcript_variant	MODIFIER, MODIFIER, MODIFIER, MODIFIER, MODIFIER, MODIFIER	GENE_exon-XM_031098771.1-1, GENE_exon-XM_031098772.1-1, GENE_exon-XM_031098773.1-1, gene-LOC115977110, gene-LOC115977110, gene-LOC115977110	rna-XM_031098771.1, rna-XM_031098772.1, rna-XM_031098773.1, XM_031098771.1, XM_031098772.1, XM_031098773.1	72, 72, 72, 0, 0, 0	TRUE	TRUE	mRNA, mRNA, gene, mRNA, exon, exon, exon	ID=gene-LOC115977110;Dbxref=GeneID:115977110;Name=LOC115977110;gbkey=Gene;gene=LOC115977110;gene_biotype=protein_coding	ID=rna-XM_031098771.1;Parent=gene-LOC115977110;Dbxref=GeneID:115977110,GenBank:XM_031098771.1;Name=XM_031098771.1;gbkey=mRNA;gene=LOC115977110;model_evidence=Supporting evidence includes similarity to: 25 ESTs%2C 7 Proteins%2C and 100%25 coverage of the annotated genomic feature by RNAseq alignments%2C including 31 samples with support for all annotated introns;product=36.4 kDa proline-rich prote…	0	NA	0	NA
2_90851169_A_G	2_90851169_A_G_A	2	0.0626203	0.108045	-0.278669	-0.0336219	-0.069295	0.0161564	0.421116	elev	0.421116	2_90851169	NC_044905.1	90851169	A	G	G, G, G, G, G, G	intron_variant, intron_variant, intron_variant, non_coding_transcript_variant, non_coding_transcript_variant, non_coding_transcript_variant	MODIFIER, MODIFIER, MODIFIER, MODIFIER, MODIFIER, MODIFIER	GENE_exon-XM_031098836.1-1, GENE_exon-XM_031098834.1-1, GENE_exon-XM_031098835.1-1, gene-LOC115977150, gene-LOC115977150, gene-LOC115977150	rna-XM_031098836.1, rna-XM_031098834.1, rna-XM_031098835.1, XM_031098834.1, XM_031098836.1, XM_031098835.1	0, 0, 0, 0, 0, 0	TRUE	TRUE	gene, mRNA, mRNA, mRNA	ID=gene-LOC115977150;Dbxref=GeneID:115977150;Name=LOC115977150;gbkey=Gene;gene=LOC115977150;gene_biotype=protein_coding	ID=rna-XM_031098835.1;Parent=gene-LOC115977150;Dbxref=GeneID:115977150,GenBank:XM_031098835.1;Name=XM_031098835.1;gbkey=mRNA;gene=LOC115977150;model_evidence=Supporting evidence includes similarity to: 3 mRNAs%2C 1 Protein%2C and 100%25 coverage of the annotated genomic feature by RNAseq alignments%2C including 19 samples with support for all annotated introns;product=calcium uptake protein%2C mi…	0	NA	0	NA
3_22660442_T_C	3_22660442_T_C_T	2	0.0626203	0.108045	-0.278669	-0.0336219	-0.069295	0.0161564	0.421116	elev	0.421116	3_22660442	NC_044906.1	22660442	T	C	C, C	intron_variant, non_coding_transcript_variant	MODIFIER, MODIFIER	GENE_exon-XM_031102142.1-1, gene-LOC115979984	rna-XM_031102142.1, XM_031102142.1	0, 0	TRUE	TRUE	gene, mRNA	ID=gene-LOC115979984;Dbxref=GeneID:115979984;Name=LOC115979984;gbkey=Gene;gene=LOC115979984;gene_biotype=protein_coding	ID=rna-XM_031102142.1;Parent=gene-LOC115979984;Dbxref=GeneID:115979984,GenBank:XM_031102142.1;Name=XM_031102142.1;gbkey=mRNA;gene=LOC115979984;model_evidence=Supporting evidence includes similarity to: 4 mRNAs%2C 5 ESTs%2C 21 Proteins%2C and 100%25 coverage of the annotated genomic feature by RNAseq alignments%2C including 36 samples with support for all annotated introns;product=5'-3' exoribonuc…	0	NA	0	NA
3_35376009_A_T	3_35376009_A_T_A	2	0.0626203	0.108045	-0.278669	-0.0336219	-0.069295	0.0161564	0.421116	elev	0.421116	3_35376009	NC_044906.1	35376009	A	T	T, T, T	downstream_gene_variant, downstream_gene_variant, intergenic_region	MODIFIER, MODIFIER, MODIFIER	gene-LOC115982174, GENE_exon-XM_031104703.1-1, GENE_exon-XM_031104703.1-1-GENE_exon-XM_031105249.1-1	XM_031104703.1, rna-XM_031104703.1, GENE_exon-XM_031104703.1-1-GENE_exon-XM_031105249.1-1	570, 570, 0	FALSE	FALSE	NA	NA	NA	570	ID=gene-LOC115982174;Dbxref=GeneID:115982174;Name=LOC115982174;gbkey=Gene;gene=LOC115982174;gene_biotype=protein_coding	570	ID=rna-XM_031104703.1;Parent=gene-LOC115982174;Dbxref=GeneID:115982174,GenBank:XM_031104703.1;Name=XM_031104703.1;gbkey=mRNA;gene=LOC115982174;model_evidence=Supporting evidence includes similarity to: 4 mRNAs%2C 4 ESTs%2C 14 Proteins%2C and 100%25 coverage of the annotated genomic feature by RNAseq alignments;product=serine carboxypeptidase-like 50;transcript_id=XM_031104703.1
3_51089244_C_T	3_51089244_C_T_T	2	0.0626203	0.108045	-0.278669	-0.0336219	-0.069295	0.0161564	0.421116	elev	0.421116	3_51089244	NC_044906.1	51089244	C	T	T, T	synonymous_variant, non_coding_transcript_variant	LOW, MODIFIER	GENE_exon-XM_031104083.1-1, gene-LOC115981745	rna-XM_031104083.1, XM_031104083.1	0, 0	TRUE	TRUE	gene, mRNA, CDS, exon	ID=gene-LOC115981745;Dbxref=GeneID:115981745;Name=LOC115981745;gbkey=Gene;gene=LOC115981745;gene_biotype=protein_coding	ID=rna-XM_031104083.1;Parent=gene-LOC115981745;Dbxref=GeneID:115981745,GenBank:XM_031104083.1;Name=XM_031104083.1;gbkey=mRNA;gene=LOC115981745;model_evidence=Supporting evidence includes similarity to: 1 mRNA%2C 2 ESTs%2C 5 Proteins%2C and 100%25 coverage of the annotated genomic feature by RNAseq alignments%2C including 31 samples with support for all annotated introns;product=protocadherin-15-l…	0	NA	0	NA
3_68144766_T_C	3_68144766_T_C_T	2	0.0626203	0.108045	-0.278669	-0.0336219	-0.069295	0.0161564	0.421116	elev	0.421116	3_68144766	NC_044906.1	68144766	T	C	C, C, C, C, C, C, C	upstream_gene_variant, upstream_gene_variant, upstream_gene_variant, downstream_gene_variant, downstream_gene_variant, downstream_gene_variant, intergenic_region	MODIFIER, MODIFIER, MODIFIER, MODIFIER, MODIFIER, MODIFIER, MODIFIER	gene-LOC115978693, GENE_exon-XM_031100540.1-1, gene-LOC115978694, gene-LOC115981642, GENE_exon-XM_031103926.1-1, GENE_exon-XM_031100541.1-1, GENE_exon-XM_031103926.1-1-GENE_exon-XM_031100540.1-1	XM_031100540.1, rna-XM_031100540.1, XM_031100541.1, XM_031103926.1, rna-XM_031103926.1, rna-XM_031100541.1, GENE_exon-XM_031103926.1-1-GENE_exon-XM_031100540.1-1	123, 123, 3476, 3183, 3183, 3476, 0	FALSE	FALSE	NA	NA	NA	NA	NA	NA	NA
4_14279998_T_G	4_14279998_T_G_T	2	0.0626203	0.108045	-0.278669	-0.0336219	-0.069295	0.0161564	0.421116	elev	0.421116	4_14279998	NC_044907.1	14279998	T	G	G, G, G, G, G, G, G, G, G, G	upstream_gene_variant, upstream_gene_variant, downstream_gene_variant, downstream_gene_variant, intron_variant, intron_variant, intron_variant, non_coding_transcript_variant, non_coding_transcript_variant, non_coding_transcript_variant	MODIFIER, MODIFIER, MODIFIER, MODIFIER, MODIFIER, MODIFIER, MODIFIER, MODIFIER, MODIFIER, MODIFIER	gene-LOC115987709, gene-LOC115987709, GENE_exon-XM_031111308.1-1, GENE_exon-XM_031111307.1-1, GENE_exon-XM_031107254.1-1, GENE_exon-XM_031107252.1-1, GENE_exon-XM_031107253.1-1, gene-LOC115984289, gene-LOC115984289, gene-LOC115984289	XM_031111307.1, XM_031111308.1, rna-XM_031111308.1, rna-XM_031111307.1, rna-XM_031107254.1, rna-XM_031107252.1, rna-XM_031107253.1, XM_031107252.1, XM_031107254.1, XM_031107253.1	3760, 3759, 3759, 3760, 0, 0, 0, 0, 0, 0	TRUE	TRUE	gene, mRNA, mRNA, mRNA	ID=gene-LOC115984289;Dbxref=GeneID:115984289;Name=LOC115984289;gbkey=Gene;gene=LOC115984289;gene_biotype=protein_coding	ID=rna-XM_031107254.1;Parent=gene-LOC115984289;Dbxref=GeneID:115984289,GenBank:XM_031107254.1;Name=XM_031107254.1;gbkey=mRNA;gene=LOC115984289;model_evidence=Supporting evidence includes similarity to: 2 mRNAs%2C 4 ESTs%2C 3 Proteins%2C and 100%25 coverage of the annotated genomic feature by RNAseq alignments%2C including 28 samples with support for all annotated introns;product=protein LNK2%2C t…	0	NA	0	NA
4_25545997_C_T	4_25545997_C_T_C	2	0.0626203	0.108045	-0.278669	-0.0336219	-0.069295	0.0161564	0.421116	elev	0.421116	4_25545997	NC_044907.1	25545997	C	T	T	intergenic_region	MODIFIER	GENE_exon-XM_031109683.1-1-LOC115984903	GENE_exon-XM_031109683.1-1-LOC115984903	0	FALSE	FALSE	NA	NA	NA	NA	NA	NA	NA
4_40713759_C_T	4_40713759_C_T_T	2	0.0626203	0.108045	-0.278669	-0.0336219	-0.069295	0.0161564	0.421116	elev	0.421116	4_40713759	NC_044907.1	40713759	C	T	T, T, T, T, T, T	intron_variant, intron_variant, intron_variant, non_coding_transcript_variant, non_coding_transcript_variant, non_coding_transcript_variant	MODIFIER, MODIFIER, MODIFIER, MODIFIER, MODIFIER, MODIFIER	GENE_exon-XM_031106335.1-1, GENE_exon-XM_031106338.1-1, GENE_exon-XM_031106336.1-1, gene-LOC115983611, gene-LOC115983611, gene-LOC115983611	rna-XM_031106335.1, rna-XM_031106338.1, rna-XM_031106336.1, XM_031106335.1, XM_031106338.1, XM_031106336.1	0, 0, 0, 0, 0, 0	TRUE	TRUE	mRNA, gene, mRNA, mRNA	ID=gene-LOC115983611;Dbxref=GeneID:115983611;Name=LOC115983611;gbkey=Gene;gene=LOC115983611;gene_biotype=protein_coding	ID=rna-XM_031106336.1;Parent=gene-LOC115983611;Dbxref=GeneID:115983611,GenBank:XM_031106336.1;Name=XM_031106336.1;gbkey=mRNA;gene=LOC115983611;model_evidence=Supporting evidence includes similarity to: 5 mRNAs%2C 2 ESTs%2C 4 Proteins%2C and 100%25 coverage of the annotated genomic feature by RNAseq alignments%2C including 22 samples with support for all annotated introns;product=phosphatidylinosi…	0	NA	0	NA
4_52611962_T_A	4_52611962_T_A_T	2	0.0626203	0.108045	-0.278669	-0.0336219	-0.069295	0.0161564	0.421116	elev	0.421116	4_52611962	NC_044907.1	52611962	T	A	A	intergenic_region	MODIFIER	GENE_exon-XM_031110266.1-1-GENE_exon-XM_031110064.1-1	GENE_exon-XM_031110266.1-1-GENE_exon-XM_031110064.1-1	0	FALSE	FALSE	NA	NA	NA	NA	NA	NA	NA
4_53029125_C_T	4_53029125_C_T_C	2	0.0626203	0.108045	-0.278669	-0.0336219	-0.069295	0.0161564	0.421116	elev	0.421116	4_53029125	NC_044907.1	53029125	C	T	T, T	synonymous_variant, non_coding_transcript_variant	LOW, MODIFIER	GENE_exon-XM_031108373.1-1, gene-LOC115985436	rna-XM_031108373.1, XM_031108373.1	0, 0	TRUE	TRUE	exon, gene, mRNA, CDS	ID=gene-LOC115985436;Dbxref=GeneID:115985436;Name=LOC115985436;gbkey=Gene;gene=LOC115985436;gene_biotype=protein_coding	ID=rna-XM_031108373.1;Parent=gene-LOC115985436;Dbxref=GeneID:115985436,GenBank:XM_031108373.1;Name=XM_031108373.1;gbkey=mRNA;gene=LOC115985436;model_evidence=Supporting evidence includes similarity to: 8 Proteins;product=aspartic proteinase CDR1-like;transcript_id=XM_031108373.1	0	NA	0	NA
4_55091946_C_T	4_55091946_C_T_T	2	0.0626203	0.108045	-0.278669	-0.0336219	-0.069295	0.0161564	0.421116	elev	0.421116	4_55091946	NC_044907.1	55091946	C	T	T, T, T	upstream_gene_variant, upstream_gene_variant, intergenic_region	MODIFIER, MODIFIER, MODIFIER	gene-LOC115987310, GENE_exon-XM_031110830.1-1, GENE_exon-XM_031108413.1-1-GENE_exon-XM_031110830.1-1	XM_031110830.1, rna-XM_031110830.1, GENE_exon-XM_031108413.1-1-GENE_exon-XM_031110830.1-1	1026, 1026, 0	FALSE	FALSE	NA	NA	NA	NA	NA	NA	NA
5_43862783_T_C	5_43862783_T_C_T	2	0.0626203	0.108045	-0.278669	-0.0336219	-0.069295	0.0161564	0.421116	elev	0.421116	5_43862783	NC_044908.1	43862783	T	C	C	intergenic_region	MODIFIER	LOC115990522-GENE_exon-XM_031112803.1-1	LOC115990522-GENE_exon-XM_031112803.1-1	0	FALSE	FALSE	NA	NA	NA	24341	ID=gene-LOC115989141;Dbxref=GeneID:115989141;Name=LOC115989141;gbkey=Gene;gene=LOC115989141;gene_biotype=protein_coding	24341	ID=rna-XM_031112803.1;Parent=gene-LOC115989141;Dbxref=GeneID:115989141,GenBank:XM_031112803.1;Name=XM_031112803.1;gbkey=mRNA;gene=LOC115989141;model_evidence=Supporting evidence includes similarity to: 100%25 coverage of the annotated genomic feature by RNAseq alignments;product=uncharacterized LOC115989141;transcript_id=XM_031112803.1
5_46446305_G_T	5_46446305_G_T_G	2	0.0626203	0.108045	-0.278669	-0.0336219	-0.069295	0.0161564	0.421116	elev	0.421116	5_46446305	NC_044908.1	46446305	G	T	T, T	intron_variant, non_coding_transcript_variant	MODIFIER, MODIFIER	GENE_exon-XM_031117096.1-1, gene-LOC115992863	rna-XM_031117096.1, XM_031117096.1	0, 0	TRUE	TRUE	gene, mRNA	ID=gene-LOC115992863;Dbxref=GeneID:115992863;Name=LOC115992863;gbkey=Gene;gene=LOC115992863;gene_biotype=protein_coding	ID=rna-XM_031117096.1;Parent=gene-LOC115992863;Dbxref=GeneID:115992863,GenBank:XM_031117096.1;Name=XM_031117096.1;gbkey=mRNA;gene=LOC115992863;model_evidence=Supporting evidence includes similarity to: 4 mRNAs%2C 2 ESTs%2C 7 Proteins%2C and 100%25 coverage of the annotated genomic feature by RNAseq alignments%2C including 40 samples with support for all annotated introns;product=uncharacterized p…	0	NA	0	NA
5_47396648_C_A	5_47396648_C_A_A	2	0.0626203	0.108045	-0.278669	-0.0336219	-0.069295	0.0161564	0.421116	elev	0.421116	5_47396648	NC_044908.1	47396648	C	A	A	intergenic_region	MODIFIER	GENE_exon-XM_031117290.1-1-GENE_exon-XM_031114401.1-1	GENE_exon-XM_031117290.1-1-GENE_exon-XM_031114401.1-1	0	FALSE	FALSE	NA	NA	NA	11229	ID=gene-LOC115993023;Dbxref=GeneID:115993023;Name=LOC115993023;gbkey=Gene;gene=LOC115993023;gene_biotype=protein_coding	11229	ID=rna-XM_031117290.1;Parent=gene-LOC115993023;Dbxref=GeneID:115993023,GenBank:XM_031117290.1;Name=XM_031117290.1;gbkey=mRNA;gene=LOC115993023;model_evidence=Supporting evidence includes similarity to: 13 Proteins%2C and 100%25 coverage of the annotated genomic feature by RNAseq alignments;product=F-box/LRR-repeat MAX2 homolog A-like;transcript_id=XM_031117290.1
5_61804221_A_G	5_61804221_A_G_A	2	0.0626203	0.108045	-0.278669	-0.0336219	-0.069295	0.0161564	0.421116	elev	0.421116	5_61804221	NC_044908.1	61804221	A	G	G, G, G, G, G, G, G, G, G, G, G	upstream_gene_variant, upstream_gene_variant, upstream_gene_variant, upstream_gene_variant, upstream_gene_variant, downstream_gene_variant, downstream_gene_variant, downstream_gene_variant, downstream_gene_variant, downstream_gene_variant, intergenic_region	MODIFIER, MODIFIER, MODIFIER, MODIFIER, MODIFIER, MODIFIER, MODIFIER, MODIFIER, MODIFIER, MODIFIER, MODIFIER	GENE_exon-XM_031115637.1-1, GENE_exon-XM_031115639.1-1, GENE_exon-XM_031115640.1-1, GENE_exon-XM_031115641.1-1, GENE_exon-XM_031115642.1-1, gene-LOC115991745, gene-LOC115991745, gene-LOC115991745, gene-LOC115991745, gene-LOC115991745, GENE_exon-XM_031115637.1-1-GENE_exon-XM_031113461.1-1	rna-XM_031115637.1, rna-XM_031115639.1, rna-XM_031115640.1, rna-XM_031115641.1, rna-XM_031115642.1, XM_031115637.1, XM_031115639.1, XM_031115640.1, XM_031115641.1, XM_031115642.1, GENE_exon-XM_031115637.1-1-GENE_exon-XM_031113461.1-1	3082, 3082, 3082, 3082, 3082, 3082, 3082, 3082, 3082, 3082, 0	FALSE	FALSE	NA	NA	NA	NA	NA	NA	NA
5_8597016_T_C	5_8597016_T_C_T	2	0.0626203	0.108045	-0.278669	-0.0336219	-0.069295	0.0161564	0.421116	elev	0.421116	5_8597016	NC_044908.1	8597016	T	C	C	intergenic_region	MODIFIER	LOC115989893-GENE_exon-XR_004092194.1-1	LOC115989893-GENE_exon-XR_004092194.1-1	0	FALSE	FALSE	NA	NA	NA	NA	NA	NA	NA
6_14372126_T_C	6_14372126_T_C_T	2	0.0626203	0.108045	-0.278669	-0.0336219	-0.069295	0.0161564	0.421116	elev	0.421116	6_14372126	NC_044909.1	14372126	T	C	C, C, C, C	upstream_gene_variant, downstream_gene_variant, intron_variant, non_coding_transcript_variant	MODIFIER, MODIFIER, MODIFIER, MODIFIER	gene-LOC115994927, GENE_exon-XM_031119269.1-1, GENE_exon-XM_031119659.1-1, gene-LOC115995197	XM_031119269.1, rna-XM_031119269.1, rna-XM_031119659.1, XM_031119659.1	4194, 4194, 0, 0	TRUE	TRUE	gene, mRNA	ID=gene-LOC115995197;Dbxref=GeneID:115995197;Name=LOC115995197;gbkey=Gene;gene=LOC115995197;gene_biotype=protein_coding	ID=rna-XM_031119659.1;Parent=gene-LOC115995197;Dbxref=GeneID:115995197,GenBank:XM_031119659.1;Name=XM_031119659.1;gbkey=mRNA;gene=LOC115995197;model_evidence=Supporting evidence includes similarity to: 6 ESTs%2C 7 Proteins%2C and 100%25 coverage of the annotated genomic feature by RNAseq alignments%2C including 36 samples with support for all annotated introns;product=protein TRIGALACTOSYLDIACYLG…	0	NA	0	NA
6_17686654_C_T	6_17686654_C_T_T	2	0.0626203	0.108045	-0.278669	-0.0336219	-0.069295	0.0161564	0.421116	elev	0.421116	6_17686654	NC_044909.1	17686654	C	T	T, T	synonymous_variant, non_coding_transcript_variant	LOW, MODIFIER	GENE_exon-XM_031118651.1-1, gene-LOC115994484	rna-XM_031118651.1, XM_031118651.1	0, 0	TRUE	TRUE	gene, mRNA, exon, CDS	ID=gene-LOC115994484;Dbxref=GeneID:115994484;Name=LOC115994484;gbkey=Gene;gene=LOC115994484;gene_biotype=protein_coding	ID=rna-XM_031118651.1;Parent=gene-LOC115994484;Dbxref=GeneID:115994484,GenBank:XM_031118651.1;Name=XM_031118651.1;gbkey=mRNA;gene=LOC115994484;model_evidence=Supporting evidence includes similarity to: 1 mRNA%2C 9 ESTs%2C 158 Proteins%2C and 100%25 coverage of the annotated genomic feature by RNAseq alignments%2C including 40 samples with support for all annotated introns;product=probable inorgan…	0	NA	0	NA
6_19940529_G_T	6_19940529_G_T_T	2	0.0626203	0.108045	-0.278669	-0.0336219	-0.069295	0.0161564	0.421116	elev	0.421116	6_19940529	NC_044909.1	19940529	G	T	T, T, T	upstream_gene_variant, downstream_gene_variant, intergenic_region	MODIFIER, MODIFIER, MODIFIER	GENE_exon-XM_031119605.1-1, gene-LOC115995154, GENE_exon-XM_031119605.1-1-GENE_exon-XM_031119160.1-1	rna-XM_031119605.1, XM_031119605.1, GENE_exon-XM_031119605.1-1-GENE_exon-XM_031119160.1-1	2121, 2121, 0	FALSE	FALSE	NA	NA	NA	NA	NA	NA	NA
6_2040871_C_G	6_2040871_C_G_C	2	0.0626203	0.108045	-0.278669	-0.0336219	-0.069295	0.0161564	0.421116	elev	0.421116	6_2040871	NC_044909.1	2040871	C	G	G, G, G, G, G, G, G, G	intron_variant, intron_variant, intron_variant, intron_variant, non_coding_transcript_variant, non_coding_transcript_variant, non_coding_transcript_variant, non_coding_transcript_variant	MODIFIER, MODIFIER, MODIFIER, MODIFIER, MODIFIER, MODIFIER, MODIFIER, MODIFIER	GENE_exon-XM_031119001.1-1, GENE_exon-XM_031119002.1-1, GENE_exon-XM_031119003.1-1, GENE_exon-XM_031119004.1-1, gene-LOC115994759, gene-LOC115994759, gene-LOC115994759, gene-LOC115994759	rna-XM_031119001.1, rna-XM_031119002.1, rna-XM_031119003.1, rna-XM_031119004.1, XM_031119001.1, XM_031119002.1, XM_031119003.1, XM_031119004.1	0, 0, 0, 0, 0, 0, 0, 0	TRUE	TRUE	gene, mRNA, mRNA, mRNA, mRNA	ID=gene-LOC115994759;Dbxref=GeneID:115994759;Name=LOC115994759;gbkey=Gene;gene=LOC115994759;gene_biotype=protein_coding	ID=rna-XM_031119001.1;Parent=gene-LOC115994759;Dbxref=GeneID:115994759,GenBank:XM_031119001.1;Name=XM_031119001.1;gbkey=mRNA;gene=LOC115994759;model_evidence=Supporting evidence includes similarity to: 3 mRNAs%2C 3 ESTs%2C 11 Proteins%2C and 98%25 coverage of the annotated genomic feature by RNAseq alignments%2C including 40 samples with support for all annotated introns;product=folate-biopterin …	0	NA	0	NA
6_23885358_T_C	6_23885358_T_C_T	2	0.0626203	0.108045	-0.278669	-0.0336219	-0.069295	0.0161564	0.421116	elev	0.421116	6_23885358	NC_044909.1	23885358	T	C	C, C, C, C, C	upstream_gene_variant, upstream_gene_variant, downstream_gene_variant, downstream_gene_variant, intergenic_region	MODIFIER, MODIFIER, MODIFIER, MODIFIER, MODIFIER	gene-LOC115995130, gene-LOC115995130, GENE_exon-XM_031119568.1-1, GENE_exon-XM_031119569.1-1, GENE_exon-XM_031117539.1-1-GENE_exon-XM_031119568.1-1	XM_031119568.1, XM_031119569.1, rna-XM_031119568.1, rna-XM_031119569.1, GENE_exon-XM_031117539.1-1-GENE_exon-XM_031119568.1-1	319, 319, 319, 319, 0	FALSE	FALSE	NA	NA	NA	319	ID=gene-LOC115995130;Dbxref=GeneID:115995130;Name=LOC115995130;gbkey=Gene;gene=LOC115995130;gene_biotype=protein_coding	319	ID=rna-XM_031119568.1;Parent=gene-LOC115995130;Dbxref=GeneID:115995130,GenBank:XM_031119568.1;Name=XM_031119568.1;gbkey=mRNA;gene=LOC115995130;model_evidence=Supporting evidence includes similarity to: 1 mRNA%2C 1 EST%2C 10 Proteins%2C and 100%25 coverage of the annotated genomic feature by RNAseq alignments%2C including 25 samples with support for all annotated introns;product=disease resistance…
6_28244436_T_C	6_28244436_T_C_T	2	0.0626203	0.108045	-0.278669	-0.0336219	-0.069295	0.0161564	0.421116	elev	0.421116	6_28244436	NC_044909.1	28244436	T	C	C, C, C, C, C, C	intron_variant, intron_variant, intron_variant, non_coding_transcript_variant, non_coding_transcript_variant, non_coding_transcript_variant	MODIFIER, MODIFIER, MODIFIER, MODIFIER, MODIFIER, MODIFIER	GENE_exon-XM_031067972.1-1, GENE_exon-XM_031067974.1-1, GENE_exon-XM_031067973.1-1, gene-LOC115950737, gene-LOC115950737, gene-LOC115950737	rna-XM_031067972.1, rna-XM_031067974.1, rna-XM_031067973.1, XM_031067972.1, XM_031067974.1, XM_031067973.1	0, 0, 0, 0, 0, 0	TRUE	TRUE	gene, mRNA, mRNA, mRNA	ID=gene-LOC115950737;Dbxref=GeneID:115950737;Name=LOC115950737;gbkey=Gene;gene=LOC115950737;gene_biotype=protein_coding	ID=rna-XM_031067972.1;Parent=gene-LOC115950737;Dbxref=GeneID:115950737,GenBank:XM_031067972.1;Name=XM_031067972.1;gbkey=mRNA;gene=LOC115950737;model_evidence=Supporting evidence includes similarity to: 2 mRNAs%2C 3 Proteins%2C and 100%25 coverage of the annotated genomic feature by RNAseq alignments%2C including 40 samples with support for all annotated introns;product=30S ribosomal protein S1%2C…	0	NA	0	NA
6_31536746_A_G	6_31536746_A_G_A	2	0.0626203	0.108045	-0.278669	-0.0336219	-0.069295	0.0161564	0.421116	elev	0.421116	6_31536746	NC_044909.1	31536746	A	G	G, G, G	upstream_gene_variant, downstream_gene_variant, intergenic_region	MODIFIER, MODIFIER, MODIFIER	gene-LOC115994110, GENE_exon-XM_031118140.1-1, GENE_exon-XM_031118259.1-1-GENE_exon-XM_031118140.1-1	XM_031118140.1, rna-XM_031118140.1, GENE_exon-XM_031118259.1-1-GENE_exon-XM_031118140.1-1	3585, 3585, 0	FALSE	FALSE	NA	NA	NA	3585	ID=gene-LOC115994110;Dbxref=GeneID:115994110;Name=LOC115994110;gbkey=Gene;gene=LOC115994110;gene_biotype=protein_coding	3585	ID=rna-XM_031118140.1;Parent=gene-LOC115994110;Dbxref=GeneID:115994110,GenBank:XM_031118140.1;Name=XM_031118140.1;gbkey=mRNA;gene=LOC115994110;model_evidence=Supporting evidence includes similarity to: 3 mRNAs%2C 4 ESTs%2C 15 Proteins%2C and 100%25 coverage of the annotated genomic feature by RNAseq alignments%2C including 34 samples with support for all annotated introns;product=probable WRKY tr…
6_31880401_A_C	6_31880401_A_C_A	2	0.0626203	0.108045	-0.278669	-0.0336219	-0.069295	0.0161564	0.421116	elev	0.421116	6_31880401	NC_044909.1	31880401	A	C	C, C, C, C, C, C, C, C	missense_variant, missense_variant, downstream_gene_variant, downstream_gene_variant, downstream_gene_variant, downstream_gene_variant, non_coding_transcript_variant, non_coding_transcript_variant	MODERATE, MODERATE, MODIFIER, MODIFIER, MODIFIER, MODIFIER, MODIFIER, MODIFIER	GENE_exon-XM_031117978.1-1, GENE_exon-XM_031117977.1-1, gene-LOC115995016, GENE_exon-XM_031119413.1-1, GENE_exon-XM_031119414.1-1, gene-LOC115995016, gene-LOC115993976, gene-LOC115993976	rna-XM_031117978.1, rna-XM_031117977.1, XM_031119413.1, rna-XM_031119413.1, rna-XM_031119414.1, XM_031119414.1, XM_031117977.1, XM_031117978.1	0, 0, 1032, 1032, 1032, 1032, 0, 0	TRUE	TRUE	gene, mRNA, exon, mRNA, exon, CDS, CDS	ID=gene-LOC115993976;Dbxref=GeneID:115993976;Name=LOC115993976;gbkey=Gene;gene=LOC115993976;gene_biotype=protein_coding	ID=rna-XM_031117977.1;Parent=gene-LOC115993976;Dbxref=GeneID:115993976,GenBank:XM_031117977.1;Name=XM_031117977.1;gbkey=mRNA;gene=LOC115993976;model_evidence=Supporting evidence includes similarity to: 100%25 coverage of the annotated genomic feature by RNAseq alignments%2C including 2 samples with support for all annotated introns;product=uncharacterized LOC115993976%2C transcript variant X1;tra…	0	NA	0	NA
6_53399721_C_A	6_53399721_C_A_C	2	0.0626203	0.108045	-0.278669	-0.0336219	-0.069295	0.0161564	0.421116	elev	0.421116	6_53399721	NC_044909.1	53399721	C	A	A, A, A, A, A, A, A, A, A, A, A, A	upstream_gene_variant, upstream_gene_variant, upstream_gene_variant, upstream_gene_variant, intron_variant, intron_variant, intron_variant, intron_variant, non_coding_transcript_variant, non_coding_transcript_variant, non_coding_transcript_variant, non_coding_transcript_variant	MODIFIER, MODIFIER, MODIFIER, MODIFIER, MODIFIER, MODIFIER, MODIFIER, MODIFIER, MODIFIER, MODIFIER, MODIFIER, MODIFIER	GENE_exon-XM_031118261.1-1, gene-LOC115994204, GENE_exon-XM_031118260.1-1, gene-LOC115994204, GENE_exon-XM_031066918.1-1, GENE_exon-XM_031066919.1-1, GENE_exon-XM_031066920.1-1, GENE_exon-XM_031066921.1-1, gene-LOC115949638, gene-LOC115949638, gene-LOC115949638, gene-LOC115949638	rna-XM_031118261.1, XM_031118260.1, rna-XM_031118260.1, XM_031118261.1, rna-XM_031066918.1, rna-XM_031066919.1, rna-XM_031066920.1, rna-XM_031066921.1, XM_031066918.1, XM_031066919.1, XM_031066920.1, XM_031066921.1	3928, 3929, 3929, 3928, 0, 0, 0, 0, 0, 0, 0, 0	TRUE	TRUE	gene, mRNA, mRNA, mRNA, mRNA	ID=gene-LOC115949638;Dbxref=GeneID:115949638;Name=LOC115949638;gbkey=Gene;gene=LOC115949638;gene_biotype=protein_coding	ID=rna-XM_031066920.1;Parent=gene-LOC115949638;Dbxref=GeneID:115949638,GenBank:XM_031066920.1;Name=XM_031066920.1;gbkey=mRNA;gene=LOC115949638;model_evidence=Supporting evidence includes similarity to: 3 mRNAs%2C 21 Proteins%2C and 100%25 coverage of the annotated genomic feature by RNAseq alignments%2C including 11 samples with support for all annotated introns;product=protein PIN-LIKES 3-like%2…	0	NA	0	NA
7_134074_C_T	7_134074_C_T_C	2	0.0626203	0.108045	-0.278669	-0.0336219	-0.069295	0.0161564	0.421116	elev	0.421116	7_134074	NC_044910.1	134074	C	T	T, T	intron_variant, non_coding_transcript_variant	MODIFIER, MODIFIER	GENE_exon-XM_031071370.1-1, gene-LOC115953633	rna-XM_031071370.1, XM_031071370.1	0, 0	TRUE	TRUE	gene, mRNA	ID=gene-LOC115953633;Dbxref=GeneID:115953633;Name=LOC115953633;gbkey=Gene;gene=LOC115953633;gene_biotype=protein_coding	ID=rna-XM_031071370.1;Parent=gene-LOC115953633;Dbxref=GeneID:115953633,GenBank:XM_031071370.1;Name=XM_031071370.1;gbkey=mRNA;gene=LOC115953633;model_evidence=Supporting evidence includes similarity to: 7 mRNAs%2C 2 Proteins%2C and 100%25 coverage of the annotated genomic feature by RNAseq alignments%2C including 3 samples with support for all annotated introns;product=uncharacterized LOC115953633…	0	NA	0	NA
7_19085289_T_C	7_19085289_T_C_T	2	0.0626203	0.108045	-0.278669	-0.0336219	-0.069295	0.0161564	0.421116	elev	0.421116	7_19085289	NC_044910.1	19085289	T	C	C, C, C, C, C, C, C, C, C, C, C, C, C, C	intron_variant, intron_variant, intron_variant, intron_variant, intron_variant, intron_variant, intron_variant, non_coding_transcript_variant, non_coding_transcript_variant, non_coding_transcript_variant, non_coding_transcript_variant, non_coding_transcript_variant, non_coding_transcript_variant, non_coding_transcript_variant	MODIFIER, MODIFIER, MODIFIER, MODIFIER, MODIFIER, MODIFIER, MODIFIER, MODIFIER, MODIFIER, MODIFIER, MODIFIER, MODIFIER, MODIFIER, MODIFIER	GENE_exon-XM_031070240.1-1, GENE_exon-XM_031070243.1-1, GENE_exon-XM_031070241.1-1, GENE_exon-XM_031070237.1-1, GENE_exon-XM_031070239.1-1, GENE_exon-XM_031070242.1-1, GENE_exon-XM_031070238.1-1, gene-LOC115952900, gene-LOC115952900, gene-LOC115952900, gene-LOC115952900, gene-LOC115952900, gene-LOC115952900, gene-LOC115952900	rna-XM_031070240.1, rna-XM_031070243.1, rna-XM_031070241.1, rna-XM_031070237.1, rna-XM_031070239.1, rna-XM_031070242.1, rna-XM_031070238.1, XM_031070237.1, XM_031070240.1, XM_031070243.1, XM_031070241.1, XM_031070239.1, XM_031070242.1, XM_031070238.1	0, 0, 0, 0, 0, 0, 0, 0, 0, 0, 0, 0, 0, 0	TRUE	TRUE	mRNA, mRNA, mRNA, mRNA, gene, mRNA, mRNA, mRNA	ID=gene-LOC115952900;Dbxref=GeneID:115952900;Name=LOC115952900;gbkey=Gene;gene=LOC115952900;gene_biotype=protein_coding	ID=rna-XM_031070240.1;Parent=gene-LOC115952900;Dbxref=GeneID:115952900,GenBank:XM_031070240.1;Name=XM_031070240.1;gbkey=mRNA;gene=LOC115952900;model_evidence=Supporting evidence includes similarity to: 2 mRNAs%2C 3 ESTs%2C 2 Proteins%2C and 100%25 coverage of the annotated genomic feature by RNAseq alignments%2C including 25 samples with support for all annotated introns;product=valine--tRNA liga…	0	NA	0	NA
7_19666847_A_C	7_19666847_A_C_A	2	0.0626203	0.108045	-0.278669	-0.0336219	-0.069295	0.0161564	0.421116	elev	0.421116	7_19666847	NC_044910.1	19666847	A	C	C, C, C, C	3_prime_UTR_variant, upstream_gene_variant, upstream_gene_variant, non_coding_transcript_variant	MODIFIER, MODIFIER, MODIFIER, MODIFIER	GENE_exon-XM_031072073.1-1, gene-LOC115951332, GENE_exon-XM_031068539.1-1, gene-LOC115954170	rna-XM_031072073.1, XM_031068539.1, rna-XM_031068539.1, XM_031072073.1	35, 4947, 4947, 0	TRUE	TRUE	gene, mRNA, exon	ID=gene-LOC115954170;Dbxref=GeneID:115954170;Name=LOC115954170;gbkey=Gene;gene=LOC115954170;gene_biotype=protein_coding	ID=rna-XM_031072073.1;Parent=gene-LOC115954170;Dbxref=GeneID:115954170,GenBank:XM_031072073.1;Name=XM_031072073.1;gbkey=mRNA;gene=LOC115954170;model_evidence=Supporting evidence includes similarity to: 2 mRNAs%2C 6 ESTs%2C 11 Proteins%2C and 100%25 coverage of the annotated genomic feature by RNAseq alignments%2C including 39 samples with support for all annotated introns;product=ADP-glucose phos…	0	NA	0	NA
7_24598101_C_T	7_24598101_C_T_C	2	0.0626203	0.108045	-0.278669	-0.0336219	-0.069295	0.0161564	0.421116	elev	0.421116	7_24598101	NC_044910.1	24598101	C	T	T	intergenic_region	MODIFIER	GENE_exon-XM_031068595.1-1-GENE_exon-XM_031068929.1-1	GENE_exon-XM_031068595.1-1-GENE_exon-XM_031068929.1-1	0	FALSE	FALSE	NA	NA	NA	NA	NA	NA	NA
7_26226481_G_A	7_26226481_G_A_G	2	0.0626203	0.108045	-0.278669	-0.0336219	-0.069295	0.0161564	0.421116	elev	0.421116	7_26226481	NC_044910.1	26226481	G	A	A, A	synonymous_variant, non_coding_transcript_variant	LOW, MODIFIER	GENE_exon-XM_031070448.1-1, gene-LOC115953025	rna-XM_031070448.1, XM_031070448.1	0, 0	TRUE	TRUE	mRNA, gene, CDS, exon	ID=gene-LOC115953025;Dbxref=GeneID:115953025;Name=LOC115953025;gbkey=Gene;gene=LOC115953025;gene_biotype=protein_coding	ID=rna-XM_031070448.1;Parent=gene-LOC115953025;Dbxref=GeneID:115953025,GenBank:XM_031070448.1;Name=XM_031070448.1;gbkey=mRNA;gene=LOC115953025;model_evidence=Supporting evidence includes similarity to: 2 mRNAs%2C 6 ESTs%2C 10 Proteins%2C and 99%25 coverage of the annotated genomic feature by RNAseq alignments%2C including 40 samples with support for all annotated introns;product=myosin-binding pr…	0	NA	0	NA
7_35139505_A_G	7_35139505_A_G_A	2	0.0626203	0.108045	-0.278669	-0.0336219	-0.069295	0.0161564	0.421116	elev	0.421116	7_35139505	NC_044910.1	35139505	A	G	G, G, G, G, G, G, G, G, G, G	missense_variant, upstream_gene_variant, upstream_gene_variant, upstream_gene_variant, upstream_gene_variant, upstream_gene_variant, upstream_gene_variant, upstream_gene_variant, upstream_gene_variant, non_coding_transcript_variant	MODERATE, MODIFIER, MODIFIER, MODIFIER, MODIFIER, MODIFIER, MODIFIER, MODIFIER, MODIFIER, MODIFIER	GENE_exon-XM_031068574.1-1, gene-LOC115951361, GENE_exon-XM_031068575.1-1, GENE_exon-XM_031068576.1-1, GENE_exon-XM_031068578.1-1, GENE_exon-XM_031068577.1-1, gene-LOC115951361, gene-LOC115951361, gene-LOC115951361, gene-LOC115951360	rna-XM_031068574.1, XM_031068575.1, rna-XM_031068575.1, rna-XM_031068576.1, rna-XM_031068578.1, rna-XM_031068577.1, XM_031068576.1, XM_031068578.1, XM_031068577.1, XM_031068574.1	0, 2288, 2288, 2288, 2288, 2537, 2288, 2288, 2537, 0	TRUE	TRUE	gene, mRNA, exon, CDS	ID=gene-LOC115951360;Dbxref=GeneID:115951360;Name=LOC115951360;gbkey=Gene;gene=LOC115951360;gene_biotype=protein_coding	ID=rna-XM_031068574.1;Parent=gene-LOC115951360;Dbxref=GeneID:115951360,GenBank:XM_031068574.1;Name=XM_031068574.1;gbkey=mRNA;gene=LOC115951360;model_evidence=Supporting evidence includes similarity to: 3 mRNAs%2C 15 ESTs%2C 9 Proteins%2C and 99%25 coverage of the annotated genomic feature by RNAseq alignments%2C including 40 samples with support for all annotated introns;product=bifunctional mono…	0	NA	0	NA
7_38133353_T_C	7_38133353_T_C_T	2	0.0626203	0.108045	-0.278669	-0.0336219	-0.069295	0.0161564	0.421116	elev	0.421116	7_38133353	NC_044910.1	38133353	T	C	C, C, C, C, C, C, C, C, C, C, C, C	missense_variant&splice_region_variant, missense_variant&splice_region_variant, splice_region_variant&non_coding_transcript_exon_variant, upstream_gene_variant, upstream_gene_variant, upstream_gene_variant, upstream_gene_variant, upstream_gene_variant, downstream_gene_variant, non_coding_transcript_variant, non_coding_transcript_variant, non_coding_transcript_variant	MODERATE, MODERATE, LOW, MODIFIER, MODIFIER, MODIFIER, MODIFIER, MODIFIER, MODIFIER, MODIFIER, MODIFIER, MODIFIER	GENE_exon-XM_031069054.1-1, GENE_exon-XM_031069055.1-1, GENE_exon-XR_004083290.1-1, GENE_exon-XM_031069293.1-1, gene-LOC115952208, GENE_exon-XM_031069287.1-1, GENE_exon-XM_031069288.1-1, gene-LOC115952208, gene-LOC115952214, gene-LOC115951941, gene-LOC115951941, gene-LOC115951941	rna-XM_031069054.1, rna-XM_031069055.1, rna-XR_004083290.1, rna-XM_031069293.1, XM_031069287.1, rna-XM_031069287.1, rna-XM_031069288.1, XM_031069288.1, XM_031069293.1, XM_031069054.1, XM_031069055.1, XR_004083290.1	0, 0, 0, 3384, 4057, 4057, 4057, 4057, 3384, 0, 0, 0	TRUE	TRUE	gene, mRNA, mRNA, transcript, CDS, exon, exon, exon, CDS	ID=gene-LOC115951941;Dbxref=GeneID:115951941;Name=LOC115951941;gbkey=Gene;gene=LOC115951941;gene_biotype=protein_coding	ID=rna-XM_031069054.1;Parent=gene-LOC115951941;Dbxref=GeneID:115951941,GenBank:XM_031069054.1;Name=XM_031069054.1;gbkey=mRNA;gene=LOC115951941;model_evidence=Supporting evidence includes similarity to: 3 mRNAs%2C 1 EST%2C 3 Proteins%2C and 100%25 coverage of the annotated genomic feature by RNAseq alignments%2C including 32 samples with support for all annotated introns;product=mitochondrial fiss…	0	NA	0	NA
7_40572704_T_A	7_40572704_T_A_T	2	0.0626203	0.108045	-0.278669	-0.0336219	-0.069295	0.0161564	0.421116	elev	0.421116	7_40572704	NC_044910.1	40572704	T	A	A, A	missense_variant, non_coding_transcript_variant	MODERATE, MODIFIER	GENE_exon-XM_031070113.1-1, gene-LOC115952821	rna-XM_031070113.1, XM_031070113.1	0, 0	TRUE	TRUE	mRNA, gene, exon, CDS	ID=gene-LOC115952821;Dbxref=GeneID:115952821;Name=LOC115952821;gbkey=Gene;gene=LOC115952821;gene_biotype=protein_coding	ID=rna-XM_031070113.1;Parent=gene-LOC115952821;Dbxref=GeneID:115952821,GenBank:XM_031070113.1;Name=XM_031070113.1;gbkey=mRNA;gene=LOC115952821;model_evidence=Supporting evidence includes similarity to: 5 mRNAs%2C 2 ESTs%2C 23 Proteins%2C and 100%25 coverage of the annotated genomic feature by RNAseq alignments%2C including 37 samples with support for all annotated introns;product=serine/threonine…	0	NA	0	NA
7_45689415_A_T	7_45689415_A_T_A	2	0.0626203	0.108045	-0.278669	-0.0336219	-0.069295	0.0161564	0.421116	elev	0.421116	7_45689415	NC_044910.1	45689415	A	T	T, T, T, T, T, T	synonymous_variant, upstream_gene_variant, upstream_gene_variant, downstream_gene_variant, downstream_gene_variant, non_coding_transcript_variant	LOW, MODIFIER, MODIFIER, MODIFIER, MODIFIER, MODIFIER	GENE_exon-XM_031070755.1-1, gene-LOC115952729, gene-LOC115952729, GENE_exon-XM_031069950.1-1, GENE_exon-XM_031069951.1-1, gene-LOC115953221	rna-XM_031070755.1, XM_031069950.1, XM_031069951.1, rna-XM_031069950.1, rna-XM_031069951.1, XM_031070755.1	0, 1937, 1937, 1937, 1937, 0	TRUE	TRUE	mRNA, gene, exon, CDS	ID=gene-LOC115953221;Dbxref=GeneID:115953221;Name=LOC115953221;gbkey=Gene;gene=LOC115953221;gene_biotype=protein_coding	ID=rna-XM_031070755.1;Parent=gene-LOC115953221;Dbxref=GeneID:115953221,GenBank:XM_031070755.1;Name=XM_031070755.1;gbkey=mRNA;gene=LOC115953221;model_evidence=Supporting evidence includes similarity to: 3 mRNAs%2C 16 ESTs%2C 14 Proteins%2C and 100%25 coverage of the annotated genomic feature by RNAseq alignments%2C including 38 samples with support for all annotated introns;product=SNW/SKI-interac…	0	NA	0	NA
7_45830011_G_A	7_45830011_G_A_G	2	0.0626203	0.108045	-0.278669	-0.0336219	-0.069295	0.0161564	0.421116	elev	0.421116	7_45830011	NC_044910.1	45830011	G	A	A, A, A, A, A, A, A, A	intron_variant, intron_variant, intron_variant, intron_variant, non_coding_transcript_variant, non_coding_transcript_variant, non_coding_transcript_variant, non_coding_transcript_variant	MODIFIER, MODIFIER, MODIFIER, MODIFIER, MODIFIER, MODIFIER, MODIFIER, MODIFIER	GENE_exon-XM_031070063.1-1, GENE_exon-XM_031070065.1-1, GENE_exon-XM_031070066.1-1, GENE_exon-XM_031070067.1-1, gene-LOC115952792, gene-LOC115952792, gene-LOC115952792, gene-LOC115952792	rna-XM_031070063.1, rna-XM_031070065.1, rna-XM_031070066.1, rna-XM_031070067.1, XM_031070063.1, XM_031070065.1, XM_031070066.1, XM_031070067.1	0, 0, 0, 0, 0, 0, 0, 0	TRUE	TRUE	mRNA, mRNA, mRNA, gene, mRNA	ID=gene-LOC115952792;Dbxref=GeneID:115952792;Name=LOC115952792;gbkey=Gene;gene=LOC115952792;gene_biotype=protein_coding	ID=rna-XM_031070065.1;Parent=gene-LOC115952792;Dbxref=GeneID:115952792,GenBank:XM_031070065.1;Name=XM_031070065.1;gbkey=mRNA;gene=LOC115952792;model_evidence=Supporting evidence includes similarity to: 2 mRNAs%2C 17 ESTs%2C 8 Proteins%2C and 100%25 coverage of the annotated genomic feature by RNAseq alignments%2C including 34 samples with support for all annotated introns;product=protein MODIFIER…	0	NA	0	NA
8_23529780_T_C	8_23529780_T_C_C	2	0.0626203	0.108045	-0.278669	-0.0336219	-0.069295	0.0161564	0.421116	elev	0.421116	8_23529780	NC_044911.1	23529780	T	C	C	intergenic_region	MODIFIER	GENE_exon-XM_031073850.1-1-GENE_exon-XM_031074949.1-1	GENE_exon-XM_031073850.1-1-GENE_exon-XM_031074949.1-1	0	FALSE	FALSE	NA	NA	NA	17646	ID=gene-LOC115956631;Dbxref=GeneID:115956631;Name=LOC115956631;gbkey=Gene;gene=LOC115956631;gene_biotype=protein_coding	17646	ID=rna-XM_031074949.1;Parent=gene-LOC115956631;Dbxref=GeneID:115956631,GenBank:XM_031074949.1;Name=XM_031074949.1;gbkey=mRNA;gene=LOC115956631;model_evidence=Supporting evidence includes similarity to: 1 Protein;product=uncharacterized LOC115956631;transcript_id=XM_031074949.1
8_29929407_G_A	8_29929407_G_A_G	2	0.0626203	0.108045	-0.278669	-0.0336219	-0.069295	0.0161564	0.421116	elev	0.421116	8_29929407	NC_044911.1	29929407	G	A	A, A, A, A, A, A, A, A	3_prime_UTR_variant, downstream_gene_variant, downstream_gene_variant, downstream_gene_variant, downstream_gene_variant, downstream_gene_variant, downstream_gene_variant, non_coding_transcript_variant	MODIFIER, MODIFIER, MODIFIER, MODIFIER, MODIFIER, MODIFIER, MODIFIER, MODIFIER	GENE_exon-XM_031073890.1-1, gene-LOC115957571, GENE_exon-XM_031075853.1-1, GENE_exon-XM_031075854.1-1, GENE_exon-XM_031075855.1-1, gene-LOC115957571, gene-LOC115957571, gene-LOC115955663	rna-XM_031073890.1, XM_031075853.1, rna-XM_031075853.1, rna-XM_031075854.1, rna-XM_031075855.1, XM_031075854.1, XM_031075855.1, XM_031073890.1	155, 2430, 2430, 2430, 2430, 2430, 2430, 0	TRUE	TRUE	exon, gene, mRNA	ID=gene-LOC115955663;Dbxref=GeneID:115955663;Name=LOC115955663;gbkey=Gene;gene=LOC115955663;gene_biotype=protein_coding	ID=rna-XM_031073890.1;Parent=gene-LOC115955663;Dbxref=GeneID:115955663,GenBank:XM_031073890.1;Name=XM_031073890.1;gbkey=mRNA;gene=LOC115955663;model_evidence=Supporting evidence includes similarity to: 1 mRNA%2C 5 ESTs%2C 2 Proteins%2C and 100%25 coverage of the annotated genomic feature by RNAseq alignments%2C including 39 samples with support for all annotated introns;product=uncharacterized LO…	0	NA	0	NA
8_34437611_A_C	8_34437611_A_C_A	2	0.0626203	0.108045	-0.278669	-0.0336219	-0.069295	0.0161564	0.421116	elev	0.421116	8_34437611	NC_044911.1	34437611	A	C	C, C	intron_variant, non_coding_transcript_variant	MODIFIER, MODIFIER	GENE_exon-XM_031075076.1-1, gene-LOC115956779	rna-XM_031075076.1, XM_031075076.1	0, 0	TRUE	TRUE	mRNA, gene	ID=gene-LOC115956779;Dbxref=GeneID:115956779;Name=LOC115956779;gbkey=Gene;gene=LOC115956779;gene_biotype=protein_coding	ID=rna-XM_031075076.1;Parent=gene-LOC115956779;Dbxref=GeneID:115956779,GenBank:XM_031075076.1;Name=XM_031075076.1;gbkey=mRNA;gene=LOC115956779;model_evidence=Supporting evidence includes similarity to: 1 Protein;product=geranylgeranyl transferase type-2 subunit beta-like;transcript_id=XM_031075076.1	0	NA	0	NA
8_34501153_A_G	8_34501153_A_G_A	2	0.0626203	0.108045	-0.278669	-0.0336219	-0.069295	0.0161564	0.421116	elev	0.421116	8_34501153	NC_044911.1	34501153	A	G	G, G, G, G, G, G, G, G, G, G	missense_variant, missense_variant, missense_variant, missense_variant, downstream_gene_variant, downstream_gene_variant, non_coding_transcript_variant, non_coding_transcript_variant, non_coding_transcript_variant, non_coding_transcript_variant	MODERATE, MODERATE, MODERATE, MODERATE, MODIFIER, MODIFIER, MODIFIER, MODIFIER, MODIFIER, MODIFIER	GENE_exon-XM_031072290.1-1, GENE_exon-XM_031072291.1-1, GENE_exon-XM_031072292.1-1, GENE_exon-XM_031072293.1-1, gene-LOC115957444, GENE_exon-XM_031075687.1-1, gene-LOC115954438, gene-LOC115954438, gene-LOC115954438, gene-LOC115954438	rna-XM_031072290.1, rna-XM_031072291.1, rna-XM_031072292.1, rna-XM_031072293.1, XM_031075687.1, rna-XM_031075687.1, XM_031072290.1, XM_031072291.1, XM_031072292.1, XM_031072293.1	0, 0, 0, 0, 4036, 4036, 0, 0, 0, 0	TRUE	TRUE	mRNA, gene, exon, mRNA, exon, exon, mRNA, exon, mRNA, CDS, CDS, CDS, CDS	ID=gene-LOC115954438;Dbxref=GeneID:115954438;Name=LOC115954438;gbkey=Gene;gene=LOC115954438;gene_biotype=protein_coding	ID=rna-XM_031072290.1;Parent=gene-LOC115954438;Dbxref=GeneID:115954438,GenBank:XM_031072290.1;Name=XM_031072290.1;gbkey=mRNA;gene=LOC115954438;model_evidence=Supporting evidence includes similarity to: 2 mRNAs%2C 11 Proteins%2C and 100%25 coverage of the annotated genomic feature by RNAseq alignments%2C including 6 samples with support for all annotated introns;product=pentatricopeptide repeat-co…	0	NA	0	NA
8_4824404_A_G	8_4824404_A_G_A	2	0.0626203	0.108045	-0.278669	-0.0336219	-0.069295	0.0161564	0.421116	elev	0.421116	8_4824404	NC_044911.1	4824404	A	G	G, G, G, G, G, G, G, G	synonymous_variant, synonymous_variant, synonymous_variant, upstream_gene_variant, downstream_gene_variant, non_coding_transcript_variant, non_coding_transcript_variant, non_coding_transcript_variant	LOW, LOW, LOW, MODIFIER, MODIFIER, MODIFIER, MODIFIER, MODIFIER	GENE_exon-XM_031073455.1-1, GENE_exon-XM_031073453.1-1, GENE_exon-XM_031073454.1-1, gene-LOC115955349, GENE_exon-XM_031073456.1-1, gene-LOC115955348, gene-LOC115955348, gene-LOC115955348	rna-XM_031073455.1, rna-XM_031073453.1, rna-XM_031073454.1, XM_031073456.1, rna-XM_031073456.1, XM_031073453.1, XM_031073455.1, XM_031073454.1	0, 0, 0, 691, 691, 0, 0, 0	TRUE	TRUE	mRNA, gene, mRNA, mRNA, exon, exon, CDS, exon, CDS, CDS	ID=gene-LOC115955348;Dbxref=GeneID:115955348;Name=LOC115955348;gbkey=Gene;gene=LOC115955348;gene_biotype=protein_coding	ID=rna-XM_031073455.1;Parent=gene-LOC115955348;Dbxref=GeneID:115955348,GenBank:XM_031073455.1;Name=XM_031073455.1;gbkey=mRNA;gene=LOC115955348;model_evidence=Supporting evidence includes similarity to: 3 mRNAs%2C 4 ESTs%2C and 99%25 coverage of the annotated genomic feature by RNAseq alignments%2C including 37 samples with support for all annotated introns;product=uncharacterized LOC115955348%2C …	0	NA	0	NA
8_51754813_G_A	8_51754813_G_A_A	2	0.0626203	0.108045	-0.278669	-0.0336219	-0.069295	0.0161564	0.421116	elev	0.421116	8_51754813	NC_044911.1	51754813	G	A	A, A, A, A, A, A	missense_variant, missense_variant, missense_variant, non_coding_transcript_variant, non_coding_transcript_variant, non_coding_transcript_variant	MODERATE, MODERATE, MODERATE, MODIFIER, MODIFIER, MODIFIER	GENE_exon-XM_031076966.1-1, GENE_exon-XM_031076967.1-1, GENE_exon-XM_031076968.1-1, gene-LOC115958546, gene-LOC115958546, gene-LOC115958546	rna-XM_031076966.1, rna-XM_031076967.1, rna-XM_031076968.1, XM_031076966.1, XM_031076967.1, XM_031076968.1	0, 0, 0, 0, 0, 0	TRUE	TRUE	mRNA, gene, mRNA, mRNA, exon, exon, exon, CDS, CDS, CDS	ID=gene-LOC115958546;Dbxref=GeneID:115958546;Name=LOC115958546;gbkey=Gene;gene=LOC115958546;gene_biotype=protein_coding	ID=rna-XM_031076966.1;Parent=gene-LOC115958546;Dbxref=GeneID:115958546,GenBank:XM_031076966.1;Name=XM_031076966.1;gbkey=mRNA;gene=LOC115958546;model_evidence=Supporting evidence includes similarity to: 21 mRNAs%2C 4 ESTs%2C 1 Protein%2C and 100%25 coverage of the annotated genomic feature by RNAseq alignments%2C including 31 samples with support for all annotated introns;product=BEACH domain-cont…	0	NA	0	NA
8_60606029_T_G	8_60606029_T_G_T	2	0.0626203	0.108045	-0.278669	-0.0336219	-0.069295	0.0161564	0.421116	elev	0.421116	8_60606029	NC_044911.1	60606029	T	G	G, G	missense_variant, non_coding_transcript_variant	MODERATE, MODIFIER	GENE_exon-XM_031075554.1-1, gene-LOC115957335	rna-XM_031075554.1, XM_031075554.1	0, 0	TRUE	TRUE	gene, mRNA, exon, CDS	ID=gene-LOC115957335;Dbxref=GeneID:115957335;Name=LOC115957335;gbkey=Gene;gene=LOC115957335;gene_biotype=protein_coding	ID=rna-XM_031075554.1;Parent=gene-LOC115957335;Dbxref=GeneID:115957335,GenBank:XM_031075554.1;Name=XM_031075554.1;gbkey=mRNA;gene=LOC115957335;model_evidence=Supporting evidence includes similarity to: 4 mRNAs%2C 9 ESTs%2C 16 Proteins%2C and 99%25 coverage of the annotated genomic feature by RNAseq alignments%2C including 26 samples with support for all annotated introns;product=glycerol-3-phosph…	0	NA	0	NA
8_60649769_G_A	8_60649769_G_A_G	2	0.0626203	0.108045	-0.278669	-0.0336219	-0.069295	0.0161564	0.421116	elev	0.421116	8_60649769	NC_044911.1	60649769	G	A	A, A	missense_variant, non_coding_transcript_variant	MODERATE, MODIFIER	GENE_exon-XM_031076103.1-1, gene-LOC115957781	rna-XM_031076103.1, XM_031076103.1	0, 0	TRUE	TRUE	gene, mRNA, exon, CDS	ID=gene-LOC115957781;Dbxref=GeneID:115957781;Name=LOC115957781;gbkey=Gene;gene=LOC115957781;gene_biotype=protein_coding	ID=rna-XM_031076103.1;Parent=gene-LOC115957781;Dbxref=GeneID:115957781,GenBank:XM_031076103.1;Name=XM_031076103.1;gbkey=mRNA;gene=LOC115957781;model_evidence=Supporting evidence includes similarity to: 4 mRNAs%2C 1 Protein%2C and 100%25 coverage of the annotated genomic feature by RNAseq alignments%2C including 33 samples with support for all annotated introns;product=uncharacterized LOC115957781…	0	NA	0	NA
8_64852026_C_T	8_64852026_C_T_C	2	0.0626203	0.108045	-0.278669	-0.0336219	-0.069295	0.0161564	0.421116	elev	0.421116	8_64852026	NC_044911.1	64852026	C	T	T, T, T, T	synonymous_variant, synonymous_variant, non_coding_transcript_variant, non_coding_transcript_variant	LOW, LOW, MODIFIER, MODIFIER	GENE_exon-XM_031076650.1-1, GENE_exon-XM_031076651.1-1, gene-LOC115958249, gene-LOC115958249	rna-XM_031076650.1, rna-XM_031076651.1, XM_031076650.1, XM_031076651.1	0, 0, 0, 0	TRUE	TRUE	gene, mRNA, mRNA, exon, CDS, exon, CDS	ID=gene-LOC115958249;Dbxref=GeneID:115958249;Name=LOC115958249;gbkey=Gene;gene=LOC115958249;gene_biotype=protein_coding	ID=rna-XM_031076650.1;Parent=gene-LOC115958249;Dbxref=GeneID:115958249,GenBank:XM_031076650.1;Name=XM_031076650.1;gbkey=mRNA;gene=LOC115958249;model_evidence=Supporting evidence includes similarity to: 3 mRNAs%2C 5 Proteins%2C and 100%25 coverage of the annotated genomic feature by RNAseq alignments%2C including 25 samples with support for all annotated introns;product=uncharacterized LOC11595824…	0	NA	0	NA
8_72555_G_A	8_72555_G_A_G	2	0.0626203	0.108045	-0.278669	-0.0336219	-0.069295	0.0161564	0.421116	elev	0.421116	8_72555	NC_044911.1	72555	G	A	A, A, A	upstream_gene_variant, upstream_gene_variant, intergenic_region	MODIFIER, MODIFIER, MODIFIER	gene-LOC115955181, GENE_exon-XM_031073237.1-1, GENE_exon-XM_031075723.1-1-GENE_exon-XM_031073237.1-1	XM_031073237.1, rna-XM_031073237.1, GENE_exon-XM_031075723.1-1-GENE_exon-XM_031073237.1-1	412, 412, 0	FALSE	FALSE	NA	NA	NA	NA	NA	NA	NA
9_11175603_G_A	9_11175603_G_A_G	2	0.0626203	0.108045	-0.278669	-0.0336219	-0.069295	0.0161564	0.421116	elev	0.421116	9_11175603	NC_044912.1	11175603	G	A	A, A	intron_variant, non_coding_transcript_variant	MODIFIER, MODIFIER	GENE_exon-XM_031078877.1-1, gene-LOC115960138	rna-XM_031078877.1, XM_031078877.1	0, 0	TRUE	TRUE	gene, mRNA	ID=gene-LOC115960138;Dbxref=GeneID:115960138;Name=LOC115960138;gbkey=Gene;gene=LOC115960138;gene_biotype=protein_coding	ID=rna-XM_031078877.1;Parent=gene-LOC115960138;Dbxref=GeneID:115960138,GenBank:XM_031078877.1;Name=XM_031078877.1;gbkey=mRNA;gene=LOC115960138;model_evidence=Supporting evidence includes similarity to: 2 mRNAs%2C 151 ESTs%2C 106 Proteins%2C and 100%25 coverage of the annotated genomic feature by RNAseq alignments%2C including 40 samples with support for all annotated introns;product=ubiquitin-con…	0	NA	0	NA
9_1398405_A_G	9_1398405_A_G_A	2	0.0626203	0.108045	-0.278669	-0.0336219	-0.069295	0.0161564	0.421116	elev	0.421116	9_1398405	NC_044912.1	1398405	A	G	G, G, G	downstream_gene_variant, downstream_gene_variant, intergenic_region	MODIFIER, MODIFIER, MODIFIER	gene-LOC115959203, GENE_exon-XM_031077518.1-1, GENE_exon-XM_031077518.1-1-LOC115959995	XM_031077518.1, rna-XM_031077518.1, GENE_exon-XM_031077518.1-1-LOC115959995	2339, 2339, 0	FALSE	FALSE	NA	NA	NA	2339	ID=gene-LOC115959203;Dbxref=GeneID:115959203;Name=LOC115959203;gbkey=Gene;gene=LOC115959203;gene_biotype=protein_coding	2339	ID=rna-XM_031077518.1;Parent=gene-LOC115959203;Dbxref=GeneID:115959203,GenBank:XM_031077518.1;Name=XM_031077518.1;gbkey=mRNA;gene=LOC115959203;model_evidence=Supporting evidence includes similarity to: 1 mRNA%2C 9 Proteins%2C and 100%25 coverage of the annotated genomic feature by RNAseq alignments;product=probable carboxylesterase 18;transcript_id=XM_031077518.1
10_64999007_T_C	10_64999007_T_C_C	3	-0.0557178	0.00394745	-0.179857	0.419135	0.0416707	0.297157	-0.147264	bio15	0.419135	10_64999007	NC_044913.1	64999007	T	C	C	intergenic_region	MODIFIER	GENE_exon-XM_031084630.1-1-GENE_exon-XM_031084629.1-1	GENE_exon-XM_031084630.1-1-GENE_exon-XM_031084629.1-1	0	FALSE	FALSE	NA	NA	NA	NA	NA	NA	NA
10_51053927_T_C	10_51053927_T_C_C	2	0.0630947	0.146035	-0.309135	0.240512	-0.165567	0.419032	0.27107	bio19	0.419032	10_51053927	NC_044913.1	51053927	T	C	C	intergenic_region	MODIFIER	GENE_exon-XR_004085705.1-1-GENE_exon-XM_031084147.1-1	GENE_exon-XR_004085705.1-1-GENE_exon-XM_031084147.1-1	0	FALSE	FALSE	NA	NA	NA	NA	NA	NA	NA
9_4393205_C_A	9_4393205_C_A_A	2	0.0608668	0.138746	-0.312391	0.11079	-0.13827	0.373087	0.416632	elev	0.416632	9_4393205	NC_044912.1	4393205	C	A	A, A, A, A	missense_variant, upstream_gene_variant, downstream_gene_variant, non_coding_transcript_variant	MODERATE, MODIFIER, MODIFIER, MODIFIER	GENE_exon-XM_031080922.1-1, gene-LOC115962055, GENE_exon-XM_031080923.1-1, gene-LOC115962054	rna-XM_031080922.1, XM_031080923.1, rna-XM_031080923.1, XM_031080922.1	0, 1670, 1670, 0	TRUE	TRUE	gene, mRNA, CDS, exon	ID=gene-LOC115962054;Dbxref=GeneID:115962054;Name=LOC115962054;gbkey=Gene;gene=LOC115962054;gene_biotype=protein_coding	ID=rna-XM_031080922.1;Parent=gene-LOC115962054;Dbxref=GeneID:115962054,GenBank:XM_031080922.1;Name=XM_031080922.1;gbkey=mRNA;gene=LOC115962054;model_evidence=Supporting evidence includes similarity to: 1 mRNA%2C 11 Proteins%2C and 100%25 coverage of the annotated genomic feature by RNAseq alignments%2C including 25 samples with support for all annotated introns;product=GDSL esterase/lipase At1g33…	0	NA	0	NA
1_152085_A_T	1_152085_A_T_A	2	0.0605494	-0.154965	-0.416084	0.190771	-0.0151004	0.388094	0.201643	bio6	0.416084	1_152085	NC_044904.1	152085	A	T	T, T	5_prime_UTR_variant, non_coding_transcript_variant	MODIFIER, MODIFIER	GENE_exon-XM_031083349.1-1, gene-LOC115964027	rna-XM_031083349.1, XM_031083349.1	196, 0	TRUE	TRUE	gene, mRNA, exon	ID=gene-LOC115964027;Dbxref=GeneID:115964027;Name=LOC115964027;gbkey=Gene;gene=LOC115964027;gene_biotype=protein_coding	ID=rna-XM_031083349.1;Parent=gene-LOC115964027;Dbxref=GeneID:115964027,GenBank:XM_031083349.1;Name=XM_031083349.1;gbkey=mRNA;gene=LOC115964027;model_evidence=Supporting evidence includes similarity to: 2 mRNAs%2C 1 Protein%2C and 10%25 coverage of the annotated genomic feature by RNAseq alignments;product=uncharacterized LOC115964027;transcript_id=XM_031083349.1	0	NA	0	NA
4_96616521_A_G	4_96616521_A_G_A	2	0.0596565	0.127864	-0.291816	0.0483289	-0.0485546	0.170082	0.393906	elev	0.393906	4_96616521	NC_044907.1	96616521	A	G	G, G, G, G, G, G, G, G	missense_variant, missense_variant, missense_variant, downstream_gene_variant, downstream_gene_variant, non_coding_transcript_variant, non_coding_transcript_variant, non_coding_transcript_variant	MODERATE, MODERATE, MODERATE, MODIFIER, MODIFIER, MODIFIER, MODIFIER, MODIFIER	GENE_exon-XM_031109890.1-1, GENE_exon-XM_031109889.1-1, GENE_exon-XM_031109891.1-1, gene-LOC115985868, GENE_exon-XM_031108764.1-1, gene-LOC115986659, gene-LOC115986659, gene-LOC115986659	rna-XM_031109890.1, rna-XM_031109889.1, rna-XM_031109891.1, XM_031108764.1, rna-XM_031108764.1, XM_031109889.1, XM_031109890.1, XM_031109891.1	0, 0, 0, 3484, 3484, 0, 0, 0	TRUE	TRUE	mRNA, mRNA, gene, mRNA, exon, exon, CDS, CDS, CDS, exon	ID=gene-LOC115986659;Dbxref=GeneID:115986659;Name=LOC115986659;gbkey=Gene;gene=LOC115986659;gene_biotype=protein_coding	ID=rna-XM_031109889.1;Parent=gene-LOC115986659;Dbxref=GeneID:115986659,GenBank:XM_031109889.1;Name=XM_031109889.1;gbkey=mRNA;gene=LOC115986659;model_evidence=Supporting evidence includes similarity to: 5 mRNAs%2C 1 EST%2C 29 Proteins%2C and 100%25 coverage of the annotated genomic feature by RNAseq alignments%2C including 38 samples with support for all annotated introns;product=CTP synthase-like…	0	NA	0	NA
1_229226_T_C	1_229226_T_C_T	2	0.063527	0.119029	-0.291816	0.0413589	-0.0485546	0.0841836	0.391541	elev	0.391541	1_229226	NC_044904.1	229226	T	C	C, C	intron_variant, non_coding_transcript_variant	MODIFIER, MODIFIER	GENE_exon-XM_031085860.1-1, gene-LOC115966651	rna-XM_031085860.1, XM_031085860.1	0, 0	TRUE	TRUE	gene, mRNA	ID=gene-LOC115966651;Dbxref=GeneID:115966651;Name=LOC115966651;gbkey=Gene;gene=LOC115966651;gene_biotype=protein_coding	ID=rna-XM_031085860.1;Parent=gene-LOC115966651;Dbxref=GeneID:115966651,GenBank:XM_031085860.1;Name=XM_031085860.1;gbkey=mRNA;gene=LOC115966651;model_evidence=Supporting evidence includes similarity to: 3 mRNAs%2C 67 ESTs%2C 44 Proteins%2C and 100%25 coverage of the annotated genomic feature by RNAseq alignments%2C including 40 samples with support for all annotated introns;product=pyruvate kinase…	0	NA	0	NA
11_556797_T_A	11_556797_T_A_T	2	0.063527	0.119029	-0.291816	0.0413589	-0.0485546	0.0841836	0.391541	elev	0.391541	11_556797	NC_044914.1	556797	T	A	A, A, A, A	synonymous_variant, downstream_gene_variant, downstream_gene_variant, non_coding_transcript_variant	LOW, MODIFIER, MODIFIER, MODIFIER	GENE_exon-XM_031087814.1-1, gene-LOC115968692, GENE_exon-XM_031088166.1-1, gene-LOC115968417	rna-XM_031087814.1, XM_031088166.1, rna-XM_031088166.1, XM_031087814.1	0, 2499, 2499, 0	TRUE	TRUE	cDNA_match, mRNA, gene, exon, CDS	ID=gene-LOC115968417;Dbxref=GeneID:115968417;Name=LOC115968417;gbkey=Gene;gene=LOC115968417;gene_biotype=protein_coding	ID=rna-XM_031087814.1;Parent=gene-LOC115968417;Dbxref=GeneID:115968417,GenBank:XM_031087814.1;Name=XM_031087814.1;Note=The sequence of the model RefSeq transcript was modified relative to this genomic sequence to represent the inferred CDS: deleted 1 base in 1 codon;exception=unclassified transcription discrepancy;gbkey=mRNA;gene=LOC115968417;model_evidence=Supporting evidence includes similarity…	0	NA	0	NA
12_4374006_G_A	12_4374006_G_A_A	3	-0.0583971	-0.0351573	-0.149298	0.221821	0.118566	0.390537	-0.012511	bio19	0.390537	12_4374006	NC_044915.1	4374006	G	A	A, A, A, A, A, A, A, A, A, A, A, A	downstream_gene_variant, downstream_gene_variant, downstream_gene_variant, downstream_gene_variant, downstream_gene_variant, downstream_gene_variant, downstream_gene_variant, downstream_gene_variant, downstream_gene_variant, downstream_gene_variant, intron_variant, non_coding_transcript_variant	MODIFIER, MODIFIER, MODIFIER, MODIFIER, MODIFIER, MODIFIER, MODIFIER, MODIFIER, MODIFIER, MODIFIER, MODIFIER, MODIFIER	GENE_exon-XR_004087312.1-1, GENE_exon-XR_004087313.1-1, GENE_exon-XR_004087314.1-1, GENE_exon-XR_004087315.1-1, gene-LOC115971414, GENE_exon-XM_031091331.1-1, gene-LOC115971414, gene-LOC115971414, gene-LOC115971414, gene-LOC115971414, GENE_exon-XM_031092887.1-1, gene-LOC115972562	rna-XR_004087312.1, rna-XR_004087313.1, rna-XR_004087314.1, rna-XR_004087315.1, XM_031091331.1, rna-XM_031091331.1, XR_004087312.1, XR_004087313.1, XR_004087314.1, XR_004087315.1, rna-XM_031092887.1, XM_031092887.1	3114, 3114, 3114, 3114, 3107, 3107, 3114, 3114, 3114, 3114, 0, 0	TRUE	TRUE	gene, mRNA	ID=gene-LOC115972562;Dbxref=GeneID:115972562;Name=LOC115972562;gbkey=Gene;gene=LOC115972562;gene_biotype=protein_coding	ID=rna-XM_031092887.1;Parent=gene-LOC115972562;Dbxref=GeneID:115972562,GenBank:XM_031092887.1;Name=XM_031092887.1;gbkey=mRNA;gene=LOC115972562;model_evidence=Supporting evidence includes similarity to: 2 mRNAs%2C 8 Proteins%2C and 100%25 coverage of the annotated genomic feature by RNAseq alignments%2C including 36 samples with support for all annotated introns;product=bifunctional peptidase and …	0	NA	0	NA
2_14854934_C_T	2_14854934_C_T_T	3	-0.0581853	0.26391	0.236202	0.389314	-0.203297	0.033695	-0.0448915	bio15	0.389314	2_14854934	NC_044905.1	14854934	C	T	T	intergenic_region	MODIFIER	GENE_exon-XM_031095101.1-1-GENE_exon-XR_004088607.1-1	GENE_exon-XM_031095101.1-1-GENE_exon-XR_004088607.1-1	0	FALSE	FALSE	NA	NA	NA	24593	ID=gene-LOC115977925;Dbxref=GeneID:115977925;Name=LOC115977925;gbkey=Gene;gene=LOC115977925;gene_biotype=protein_coding	24593	ID=rna-XM_031099955.1;Parent=gene-LOC115977925;Dbxref=GeneID:115977925,GenBank:XM_031099955.1;Name=XM_031099955.1;gbkey=mRNA;gene=LOC115977925;model_evidence=Supporting evidence includes similarity to: 100%25 coverage of the annotated genomic feature by RNAseq alignments%2C including 16 samples with support for all annotated introns;product=uncharacterized LOC115977925;transcript_id=XM_031099955.1
10_63355081_C_T	10_63355081_C_T_T	3	-0.0580979	-0.0148742	-0.149298	0.226167	0.118566	0.389304	-0.0116422	bio19	0.389304	10_63355081	NC_044913.1	63355081	C	T	T, T	missense_variant, non_coding_transcript_variant	MODERATE, MODIFIER	GENE_exon-XM_031081272.1-1, gene-LOC115962436	rna-XM_031081272.1, XM_031081272.1	0, 0	TRUE	TRUE	gene, mRNA, exon, CDS	ID=gene-LOC115962436;Dbxref=GeneID:115962436;Name=LOC115962436;gbkey=Gene;gene=LOC115962436;gene_biotype=protein_coding	ID=rna-XM_031081272.1;Parent=gene-LOC115962436;Dbxref=GeneID:115962436,GenBank:XM_031081272.1;Name=XM_031081272.1;gbkey=mRNA;gene=LOC115962436;model_evidence=Supporting evidence includes similarity to: 3 Proteins%2C and 100%25 coverage of the annotated genomic feature by RNAseq alignments%2C including 3 samples with support for all annotated introns;product=probably inactive leucine-rich repeat r…	0	NA	0	NA
10_63914742_C_G	10_63914742_C_G_G	3	-0.0580979	-0.0148742	-0.149298	0.226167	0.118566	0.389304	-0.0116422	bio19	0.389304	10_63914742	NC_044913.1	63914742	C	G	G, G, G, G	upstream_gene_variant, downstream_gene_variant, downstream_gene_variant, intergenic_region	MODIFIER, MODIFIER, MODIFIER, MODIFIER	LOC115965220, GENE_exon-XR_004085836.1-1, GENE_exon-XR_004085837.1-1, LOC115965220-GENE_exon-XR_004085836.1-1	gene-LOC115965220, rna-XR_004085836.1, rna-XR_004085837.1, LOC115965220-GENE_exon-XR_004085836.1-1	3281, 3106, 3106, 0	FALSE	FALSE	NA	NA	NA	3106	ID=gene-LOC115963463;Dbxref=GeneID:115963463;Name=LOC115963463;gbkey=Gene;gene=LOC115963463;gene_biotype=lncRNA	NA	NA
7_11082403_G_T	7_11082403_G_T_T	2	0.0595664	-0.00573953	-0.340019	0.230742	-0.101773	0.381774	0.200514	bio19	0.381774	7_11082403	NC_044910.1	11082403	G	T	T	intergenic_region	MODIFIER	GENE_exon-XM_031068746.1-1-GENE_exon-XM_031069488.1-1	GENE_exon-XM_031068746.1-1-GENE_exon-XM_031069488.1-1	0	FALSE	FALSE	NA	NA	NA	7616	ID=gene-LOC115952329;Dbxref=GeneID:115952329;Name=LOC115952329;gbkey=Gene;gene=LOC115952329;gene_biotype=protein_coding	7616	ID=rna-XM_031069488.1;Parent=gene-LOC115952329;Dbxref=GeneID:115952329,GenBank:XM_031069488.1;Name=XM_031069488.1;gbkey=mRNA;gene=LOC115952329;model_evidence=Supporting evidence includes similarity to: 1 EST%2C and 100%25 coverage of the annotated genomic feature by RNAseq alignments%2C including 2 samples with support for all annotated introns;product=putative F-box protein At5g60060%2C transcri…
8_61652620_G_A	8_61652620_G_A_A	2	0.0594677	0.0174173	-0.297648	0.0701017	-0.139311	0.212913	0.380389	elev	0.380389	8_61652620	NC_044911.1	61652620	G	A	A, A, A, A, A, A	upstream_gene_variant, downstream_gene_variant, downstream_gene_variant, downstream_gene_variant, intron_variant, non_coding_transcript_variant	MODIFIER, MODIFIER, MODIFIER, MODIFIER, MODIFIER, MODIFIER	gene-LOC115957815, gene-LOC115957814, GENE_exon-XM_031076147.1-1, GENE_exon-XM_031076148.1-1, GENE_exon-XR_004084402.1-1, gene-LOC115957815	XM_031076148.1, XM_031076147.1, rna-XM_031076147.1, rna-XM_031076148.1, rna-XR_004084402.1, XR_004084402.1	333, 712, 712, 333, 0, 0	TRUE	FALSE	transcript, gene	ID=gene-LOC115957815;Dbxref=GeneID:115957815;Name=LOC115957815;gbkey=Gene;gene=LOC115957815;gene_biotype=protein_coding		0	NA	NA	NA
8_17710984_C_T	8_17710984_C_T_C	2	0.0589595	-0.0953827	-0.377369	0.31213	0.00473084	0.36886	0.0486062	bio6	0.377369	8_17710984	NC_044911.1	17710984	C	T	T	intergenic_region	MODIFIER	GENE_exon-XR_004084590.1-1-GENE_exon-XM_031072877.1-1	GENE_exon-XR_004084590.1-1-GENE_exon-XM_031072877.1-1	0	FALSE	FALSE	NA	NA	NA	5055	ID=gene-LOC115954889;Dbxref=GeneID:115954889;Name=LOC115954889;gbkey=Gene;gene=LOC115954889;gene_biotype=protein_coding	5055	ID=rna-XM_031072878.1;Parent=gene-LOC115954889;Dbxref=GeneID:115954889,GenBank:XM_031072878.1;Name=XM_031072878.1;gbkey=mRNA;gene=LOC115954889;model_evidence=Supporting evidence includes similarity to: 1 mRNA%2C and 100%25 coverage of the annotated genomic feature by RNAseq alignments%2C including 6 samples with support for all annotated introns;product=uncharacterized LOC115954889%2C transcript …
8_1215681_A_G	8_1215681_A_G_G	2	-0.0564871	0.0158759	0.374691	0.0381673	-0.0043973	-0.266558	-0.348544	bio6	0.374691	8_1215681	NC_044911.1	1215681	A	G	G, G, G, G	upstream_gene_variant, downstream_gene_variant, non_coding_transcript_exon_variant, non_coding_transcript_variant	MODIFIER, MODIFIER, MODIFIER, MODIFIER	GENE_exon-XM_031073720.1-1, gene-LOC115955556, GENE_exon-XR_004084154.1-1, gene-LOC115955556	rna-XM_031073720.1, XM_031073720.1, rna-XR_004084154.1, XR_004084154.1	1920, 1920, 0, 0	TRUE	FALSE	transcript, gene, exon	ID=gene-LOC115955556;Dbxref=GeneID:115955556;Name=LOC115955556;gbkey=Gene;gene=LOC115955556;gene_biotype=protein_coding		0	NA	NA	NA
1_23613810_C_A	1_23613810_C_A_C	2	0.0609391	0.0862014	-0.275526	0.0109976	-0.0260779	-0.000629887	0.372876	elev	0.372876	1_23613810	NC_044904.1	23613810	C	A	A, A, A, A	upstream_gene_variant, downstream_gene_variant, intron_variant, non_coding_transcript_variant	MODIFIER, MODIFIER, MODIFIER, MODIFIER	gene-LOC115984008, GENE_exon-XM_031106885.1-1, GENE_exon-XM_031106877.1-1, gene-LOC115983997	XM_031106885.1, rna-XM_031106885.1, rna-XM_031106877.1, XM_031106877.1	4015, 4015, 0, 0	TRUE	TRUE	mRNA, gene	ID=gene-LOC115983997;Dbxref=GeneID:115983997;Name=LOC115983997;gbkey=Gene;gene=LOC115983997;gene_biotype=protein_coding	ID=rna-XM_031106877.1;Parent=gene-LOC115983997;Dbxref=GeneID:115983997,GenBank:XM_031106877.1;Name=XM_031106877.1;gbkey=mRNA;gene=LOC115983997;model_evidence=Supporting evidence includes similarity to: 4 mRNAs%2C 5 ESTs%2C 6 Proteins%2C and 100%25 coverage of the annotated genomic feature by RNAseq alignments%2C including 39 samples with support for all annotated introns;product=sister chromatid …	0	NA	0	NA
1_26098679_C_T	1_26098679_C_T_C	2	0.0609391	0.0862014	-0.275526	0.0109976	-0.0260779	-0.000629887	0.372876	elev	0.372876	1_26098679	NC_044904.1	26098679	C	T	T, T	missense_variant, non_coding_transcript_variant	MODERATE, MODIFIER	GENE_exon-XM_031114676.1-1, gene-LOC115990887	rna-XM_031114676.1, XM_031114676.1	0, 0	TRUE	TRUE	exon, mRNA, gene, CDS	ID=gene-LOC115990887;Dbxref=GeneID:115990887;Name=LOC115990887;gbkey=Gene;gene=LOC115990887;gene_biotype=protein_coding	ID=rna-XM_031114676.1;Parent=gene-LOC115990887;Dbxref=GeneID:115990887,GenBank:XM_031114676.1;Name=XM_031114676.1;gbkey=mRNA;gene=LOC115990887;model_evidence=Supporting evidence includes similarity to: 1 mRNA%2C 1 EST%2C 3 Proteins%2C and 98%25 coverage of the annotated genomic feature by RNAseq alignments;product=uncharacterized LOC115990887;transcript_id=XM_031114676.1	0	NA	0	NA
11_26101039_A_T	11_26101039_A_T_A	2	0.0609391	0.0862014	-0.275526	0.0109976	-0.0260779	-0.000629887	0.372876	elev	0.372876	11_26101039	NC_044914.1	26101039	A	T	T, T, T, T, T, T, T, T, T, T, T, T, T, T, T, T	downstream_gene_variant, downstream_gene_variant, intron_variant, intron_variant, intron_variant, intron_variant, intron_variant, intron_variant, intron_variant, intron_variant, intron_variant, intron_variant, intron_variant, intragenic_variant, non_coding_transcript_variant, non_coding_transcript_variant	MODIFIER, MODIFIER, MODIFIER, MODIFIER, MODIFIER, MODIFIER, MODIFIER, MODIFIER, MODIFIER, MODIFIER, MODIFIER, MODIFIER, MODIFIER, MODIFIER, MODIFIER, MODIFIER	GENE_exon-XR_004086902.1-1, GENE_exon-XR_004086901.1-1, GENE_exon-XM_031088853.1-1, GENE_exon-XM_031088854.1-1, GENE_exon-XR_004086900.1-1, GENE_exon-XR_004086897.1-1, GENE_exon-XR_004086898.1-1, GENE_exon-XR_004086899.1-1, GENE_exon-XR_004086907.1-1, GENE_exon-XR_004086903.1-1, GENE_exon-XR_004086905.1-1, GENE_exon-XR_004086906.1-1, GENE_exon-XR_004086904.1-1, gene-LOC115969247, gene-LOC11596924…	rna-XR_004086902.1, rna-XR_004086901.1, rna-XM_031088853.1, rna-XM_031088854.1, rna-XR_004086900.1, rna-XR_004086897.1, rna-XR_004086898.1, rna-XR_004086899.1, rna-XR_004086907.1, rna-XR_004086903.1, rna-XR_004086905.1, rna-XR_004086906.1, rna-XR_004086904.1, gene-LOC115969247, XM_031088853.1, XM_031088854.1	457, 457, 0, 0, 0, 0, 0, 0, 0, 0, 0, 0, 0, 0, 0, 0	TRUE	TRUE	mRNA, gene, mRNA, lnc_RNA, lnc_RNA, lnc_RNA, lnc_RNA, lnc_RNA, lnc_RNA, gene, lnc_RNA, lnc_RNA, lnc_RNA	ID=gene-LOC115969246;Dbxref=GeneID:115969246;Name=LOC115969246;gbkey=Gene;gene=LOC115969246;gene_biotype=protein_coding ||| ID=gene-LOC115969247;Dbxref=GeneID:115969247;Name=LOC115969247;gbkey=Gene;gene=LOC115969247;gene_biotype=lncRNA	ID=rna-XM_031088853.1;Parent=gene-LOC115969246;Dbxref=GeneID:115969246,GenBank:XM_031088853.1;Name=XM_031088853.1;gbkey=mRNA;gene=LOC115969246;model_evidence=Supporting evidence includes similarity to: 1 mRNA%2C 35 Proteins%2C and 100%25 coverage of the annotated genomic feature by RNAseq alignments%2C including 1 sample with support for all annotated introns;product=MADS-box transcription factor…	0	NA	0	NA
11_9443811_C_T	11_9443811_C_T_C	2	0.0609391	0.0862014	-0.275526	0.0109976	-0.0260779	-0.000629887	0.372876	elev	0.372876	11_9443811	NC_044914.1	9443811	C	T	T, T, T, T, T, T	splice_region_variant&intron_variant, splice_region_variant&intron_variant, splice_region_variant&intron_variant, non_coding_transcript_variant, non_coding_transcript_variant, non_coding_transcript_variant	LOW, LOW, LOW, MODIFIER, MODIFIER, MODIFIER	GENE_exon-XM_031087612.1-1, GENE_exon-XM_031087614.1-1, GENE_exon-XM_031087613.1-1, gene-LOC115968273, gene-LOC115968273, gene-LOC115968273	rna-XM_031087612.1, rna-XM_031087614.1, rna-XM_031087613.1, XM_031087612.1, XM_031087614.1, XM_031087613.1	0, 0, 0, 0, 0, 0	TRUE	TRUE	gene, mRNA, mRNA, mRNA	ID=gene-LOC115968273;Dbxref=GeneID:115968273;Name=LOC115968273;gbkey=Gene;gene=LOC115968273;gene_biotype=protein_coding	ID=rna-XM_031087612.1;Parent=gene-LOC115968273;Dbxref=GeneID:115968273,GenBank:XM_031087612.1;Name=XM_031087612.1;gbkey=mRNA;gene=LOC115968273;model_evidence=Supporting evidence includes similarity to: 7 mRNAs%2C 8 ESTs%2C 14 Proteins%2C and 100%25 coverage of the annotated genomic feature by RNAseq alignments%2C including 40 samples with support for all annotated introns;product=ethanolamine-pho…	0	NA	0	NA
12_17021309_G_T	12_17021309_G_T_G	2	0.0609391	0.0862014	-0.275526	0.0109976	-0.0260779	-0.000629887	0.372876	elev	0.372876	12_17021309	NC_044915.1	17021309	G	T	T, T, T, T, T, T, T, T	missense_variant, missense_variant, missense_variant, missense_variant, non_coding_transcript_variant, non_coding_transcript_variant, non_coding_transcript_variant, non_coding_transcript_variant	MODERATE, MODERATE, MODERATE, MODERATE, MODIFIER, MODIFIER, MODIFIER, MODIFIER	GENE_exon-XM_031089432.1-1, GENE_exon-XM_031089434.1-1, GENE_exon-XM_031089431.1-1, GENE_exon-XM_031089430.1-1, gene-LOC115969816, gene-LOC115969816, gene-LOC115969816, gene-LOC115969816	rna-XM_031089432.1, rna-XM_031089434.1, rna-XM_031089431.1, rna-XM_031089430.1, XM_031089430.1, XM_031089432.1, XM_031089434.1, XM_031089431.1	0, 0, 0, 0, 0, 0, 0, 0	TRUE	TRUE	mRNA, mRNA, mRNA, gene, mRNA, exon, CDS, exon, exon, CDS, exon, CDS, CDS	ID=gene-LOC115969816;Dbxref=GeneID:115969816;Name=LOC115969816;gbkey=Gene;gene=LOC115969816;gene_biotype=protein_coding	ID=rna-XM_031089432.1;Parent=gene-LOC115969816;Dbxref=GeneID:115969816,GenBank:XM_031089432.1;Name=XM_031089432.1;gbkey=mRNA;gene=LOC115969816;model_evidence=Supporting evidence includes similarity to: 4 mRNAs%2C 3 ESTs%2C 1 Protein%2C and 100%25 coverage of the annotated genomic feature by RNAseq alignments%2C including 19 samples with support for all annotated introns;product=DNA-directed RNA p…	0	NA	0	NA
12_20652928_C_T	12_20652928_C_T_C	2	0.0609391	0.0862014	-0.275526	0.0109976	-0.0260779	-0.000629887	0.372876	elev	0.372876	12_20652928	NC_044915.1	20652928	C	T	T, T, T, T	intron_variant, intron_variant, non_coding_transcript_variant, non_coding_transcript_variant	MODIFIER, MODIFIER, MODIFIER, MODIFIER	GENE_exon-XM_031091714.1-1, GENE_exon-XM_031091715.1-1, gene-LOC115971700, gene-LOC115971700	rna-XM_031091714.1, rna-XM_031091715.1, XM_031091714.1, XM_031091715.1	0, 0, 0, 0	TRUE	TRUE	mRNA, gene, mRNA	ID=gene-LOC115971700;Dbxref=GeneID:115971700;Name=LOC115971700;gbkey=Gene;gene=LOC115971700;gene_biotype=protein_coding	ID=rna-XM_031091715.1;Parent=gene-LOC115971700;Dbxref=GeneID:115971700,GenBank:XM_031091715.1;Name=XM_031091715.1;gbkey=mRNA;gene=LOC115971700;model_evidence=Supporting evidence includes similarity to: 3 mRNAs%2C 15 ESTs%2C 13 Proteins%2C and 100%25 coverage of the annotated genomic feature by RNAseq alignments%2C including 28 samples with support for all annotated introns;product=protein NETWORK…	0	NA	0	NA
12_20706936_G_A	12_20706936_G_A_A	2	0.0609391	0.0862014	-0.275526	0.0109976	-0.0260779	-0.000629887	0.372876	elev	0.372876	12_20706936	NC_044915.1	20706936	G	A	A, A, A, A, A, A, A, A, A, A, A, A, A, A, A, A, A, A, A	downstream_gene_variant, downstream_gene_variant, downstream_gene_variant, downstream_gene_variant, downstream_gene_variant, downstream_gene_variant, downstream_gene_variant, downstream_gene_variant, downstream_gene_variant, downstream_gene_variant, downstream_gene_variant, downstream_gene_variant, downstream_gene_variant, downstream_gene_variant, downstream_gene_variant, downstream_gene_variant,…	MODIFIER, MODIFIER, MODIFIER, MODIFIER, MODIFIER, MODIFIER, MODIFIER, MODIFIER, MODIFIER, MODIFIER, MODIFIER, MODIFIER, MODIFIER, MODIFIER, MODIFIER, MODIFIER, MODIFIER, MODIFIER, MODIFIER	GENE_exon-XM_031092296.1-1, GENE_exon-XM_031092297.1-1, GENE_exon-XM_031092293.1-1, GENE_exon-XM_031092294.1-1, GENE_exon-XM_031092295.1-1, GENE_exon-XR_004087406.1-1, GENE_exon-XM_031092292.1-1, gene-LOC115972130, GENE_exon-XM_031092290.1-1, GENE_exon-XM_031092291.1-1, gene-LOC115972130, gene-LOC115972130, gene-LOC115972130, gene-LOC115972130, gene-LOC115972130, gene-LOC115972130, gene-LOC115972…	rna-XM_031092296.1, rna-XM_031092297.1, rna-XM_031092293.1, rna-XM_031092294.1, rna-XM_031092295.1, rna-XR_004087406.1, rna-XM_031092292.1, XM_031092290.1, rna-XM_031092290.1, rna-XM_031092291.1, XM_031092296.1, XM_031092297.1, XM_031092293.1, XM_031092294.1, XM_031092295.1, XR_004087406.1, XM_031092292.1, XM_031092291.1, gene-LOC115972130-GENE_exon-XM_031092015.1-1	25, 25, 25, 25, 25, 12, 25, 15, 15, 15, 25, 25, 25, 25, 25, 12, 25, 15, 0	FALSE	FALSE	NA	NA	NA	12	ID=gene-LOC115972130;Dbxref=GeneID:115972130;Name=LOC115972130;gbkey=Gene;gene=LOC115972130;gene_biotype=protein_coding	15	ID=rna-XM_031092290.1;Parent=gene-LOC115972130;Dbxref=GeneID:115972130,GenBank:XM_031092290.1;Name=XM_031092290.1;gbkey=mRNA;gene=LOC115972130;model_evidence=Supporting evidence includes similarity to: 1 mRNA%2C 7 ESTs%2C 7 Proteins%2C and 100%25 coverage of the annotated genomic feature by RNAseq alignments%2C including 37 samples with support for all annotated introns;product=methylcrotonoyl-Co…
12_21906223_C_T	12_21906223_C_T_T	2	0.0609391	0.0862014	-0.275526	0.0109976	-0.0260779	-0.000629887	0.372876	elev	0.372876	12_21906223	NC_044915.1	21906223	C	T	T, T, T, T, T, T, T, T, T, T, T, T, T, T, T	upstream_gene_variant, upstream_gene_variant, upstream_gene_variant, upstream_gene_variant, upstream_gene_variant, upstream_gene_variant, upstream_gene_variant, upstream_gene_variant, downstream_gene_variant, downstream_gene_variant, downstream_gene_variant, downstream_gene_variant, downstream_gene_variant, downstream_gene_variant, intergenic_region	MODIFIER, MODIFIER, MODIFIER, MODIFIER, MODIFIER, MODIFIER, MODIFIER, MODIFIER, MODIFIER, MODIFIER, MODIFIER, MODIFIER, MODIFIER, MODIFIER, MODIFIER	GENE_exon-XM_031092198.1-1, GENE_exon-XM_031092199.1-1, GENE_exon-XM_031092200.1-1, GENE_exon-XM_031092201.1-1, GENE_exon-XM_031092202.1-1, GENE_exon-XR_004087398.1-1, gene-LOC115970998, GENE_exon-XM_031090662.1-1, gene-LOC115972052, gene-LOC115972052, gene-LOC115972052, gene-LOC115972052, gene-LOC115972052, gene-LOC115972052, GENE_exon-XM_031092198.1-1-GENE_exon-XM_031090662.1-1	rna-XM_031092198.1, rna-XM_031092199.1, rna-XM_031092200.1, rna-XM_031092201.1, rna-XM_031092202.1, rna-XR_004087398.1, XM_031090662.1, rna-XM_031090662.1, XM_031092198.1, XM_031092199.1, XM_031092200.1, XM_031092201.1, XM_031092202.1, XR_004087398.1, GENE_exon-XM_031092198.1-1-GENE_exon-XM_031090662.1-1	4439, 4439, 4439, 4439, 4439, 4439, 2407, 2407, 4439, 4439, 4439, 4439, 4439, 4439, 0	FALSE	FALSE	NA	NA	NA	NA	NA	NA	NA
2_189453_T_C	2_189453_T_C_T	2	0.0609391	0.0862014	-0.275526	0.0109976	-0.0260779	-0.000629887	0.372876	elev	0.372876	2_189453	NC_044905.1	189453	T	C	C, C, C, C	synonymous_variant, upstream_gene_variant, downstream_gene_variant, non_coding_transcript_variant	LOW, MODIFIER, MODIFIER, MODIFIER	GENE_exon-XM_031087775.1-1, gene-LOC115977720, GENE_exon-XM_031099741.1-1, gene-LOC115968383	rna-XM_031087775.1, XM_031099741.1, rna-XM_031099741.1, XM_031087775.1	0, 3435, 3435, 0	TRUE	TRUE	gene, mRNA, CDS, exon	ID=gene-LOC115968383;Dbxref=GeneID:115968383;Name=LOC115968383;gbkey=Gene;gene=LOC115968383;gene_biotype=protein_coding	ID=rna-XM_031087775.1;Parent=gene-LOC115968383;Dbxref=GeneID:115968383,GenBank:XM_031087775.1;Name=XM_031087775.1;gbkey=mRNA;gene=LOC115968383;model_evidence=Supporting evidence includes similarity to: 2 mRNAs%2C 13 Proteins%2C and 100%25 coverage of the annotated genomic feature by RNAseq alignments%2C including 20 samples with support for all annotated introns;product=mechanosensitive ion chann…	0	NA	0	NA
2_1895836_C_T	2_1895836_C_T_C	2	0.0609391	0.0862014	-0.275526	0.0109976	-0.0260779	-0.000629887	0.372876	elev	0.372876	2_1895836	NC_044905.1	1895836	C	T	T, T, T, T	synonymous_variant, synonymous_variant, non_coding_transcript_variant, non_coding_transcript_variant	LOW, LOW, MODIFIER, MODIFIER	GENE_exon-XM_031093168.1-1, GENE_exon-XM_031093174.1-1, gene-LOC115972948, gene-LOC115972948	rna-XM_031093168.1, rna-XM_031093174.1, XM_031093168.1, XM_031093174.1	0, 0, 0, 0	TRUE	TRUE	gene, mRNA, mRNA, exon, CDS, exon, CDS	ID=gene-LOC115972948;Dbxref=GeneID:115972948;Name=LOC115972948;gbkey=Gene;gene=LOC115972948;gene_biotype=protein_coding	ID=rna-XM_031093168.1;Parent=gene-LOC115972948;Dbxref=GeneID:115972948,GenBank:XM_031093168.1;Name=XM_031093168.1;gbkey=mRNA;gene=LOC115972948;model_evidence=Supporting evidence includes similarity to: 7 mRNAs%2C 6 ESTs%2C 7 Proteins%2C and 100%25 coverage of the annotated genomic feature by RNAseq alignments%2C including 35 samples with support for all annotated introns;product=endo-1%2C4-beta-x…	0	NA	0	NA
2_61541649_C_A	2_61541649_C_A_C	2	0.0609391	0.0862014	-0.275526	0.0109976	-0.0260779	-0.000629887	0.372876	elev	0.372876	2_61541649	NC_044905.1	61541649	C	A	A	intergenic_region	MODIFIER	GENE_exon-XM_031097159.1-1-GENE_exon-XR_004088647.1-1	GENE_exon-XM_031097159.1-1-GENE_exon-XR_004088647.1-1	0	FALSE	FALSE	NA	NA	NA	NA	NA	NA	NA
2_7795790_G_C	2_7795790_G_C_G	2	0.0609391	0.0862014	-0.275526	0.0109976	-0.0260779	-0.000629887	0.372876	elev	0.372876	2_7795790	NC_044905.1	7795790	G	C	C, C, C	missense_variant, downstream_gene_variant, non_coding_transcript_variant	MODERATE, MODIFIER, MODIFIER	GENE_exon-XM_031094570.1-1, LOC115958379, gene-LOC115974295	rna-XM_031094570.1, gene-LOC115958379, XM_031094570.1	0, 4477, 0	TRUE	TRUE	gene, mRNA, exon, CDS	ID=gene-LOC115974295;Dbxref=GeneID:115974295;Name=LOC115974295;gbkey=Gene;gene=LOC115974295;gene_biotype=protein_coding	ID=rna-XM_031094570.1;Parent=gene-LOC115974295;Dbxref=GeneID:115974295,GenBank:XM_031094570.1;Name=XM_031094570.1;gbkey=mRNA;gene=LOC115974295;model_evidence=Supporting evidence includes similarity to: 3 mRNAs%2C 8 ESTs%2C 13 Proteins%2C and 100%25 coverage of the annotated genomic feature by RNAseq alignments%2C including 40 samples with support for all annotated introns;product=probable protein…	0	NA	0	NA
2_98036636_T_G	2_98036636_T_G_T	2	0.0609391	0.0862014	-0.275526	0.0109976	-0.0260779	-0.000629887	0.372876	elev	0.372876	2_98036636	NC_044905.1	98036636	T	G	G, G	intron_variant, non_coding_transcript_variant	MODIFIER, MODIFIER	GENE_exon-XM_031099281.1-1, gene-LOC115977438	rna-XM_031099281.1, XM_031099281.1	0, 0	TRUE	TRUE	mRNA, gene	ID=gene-LOC115977438;Dbxref=GeneID:115977438;Name=LOC115977438;gbkey=Gene;gene=LOC115977438;gene_biotype=protein_coding	ID=rna-XM_031099281.1;Parent=gene-LOC115977438;Dbxref=GeneID:115977438,GenBank:XM_031099281.1;Name=XM_031099281.1;gbkey=mRNA;gene=LOC115977438;model_evidence=Supporting evidence includes similarity to: 2 mRNAs%2C 2 ESTs%2C 11 Proteins%2C and 100%25 coverage of the annotated genomic feature by RNAseq alignments%2C including 39 samples with support for all annotated introns;product=probable recepto…	0	NA	0	NA
3_44434778_C_A	3_44434778_C_A_C	2	0.0609391	0.0862014	-0.275526	0.0109976	-0.0260779	-0.000629887	0.372876	elev	0.372876	3_44434778	NC_044906.1	44434778	C	A	A, A, A, A, A, A	intron_variant, intron_variant, intron_variant, non_coding_transcript_variant, non_coding_transcript_variant, non_coding_transcript_variant	MODIFIER, MODIFIER, MODIFIER, MODIFIER, MODIFIER, MODIFIER	GENE_exon-XM_031104312.1-1, GENE_exon-XM_031104310.1-1, GENE_exon-XM_031104311.1-1, gene-LOC115981886, gene-LOC115981886, gene-LOC115981886	rna-XM_031104312.1, rna-XM_031104310.1, rna-XM_031104311.1, XM_031104310.1, XM_031104312.1, XM_031104311.1	0, 0, 0, 0, 0, 0	TRUE	TRUE	mRNA, gene, mRNA, mRNA	ID=gene-LOC115981886;Dbxref=GeneID:115981886;Name=LOC115981886;gbkey=Gene;gene=LOC115981886;gene_biotype=protein_coding	ID=rna-XM_031104312.1;Parent=gene-LOC115981886;Dbxref=GeneID:115981886,GenBank:XM_031104312.1;Name=XM_031104312.1;gbkey=mRNA;gene=LOC115981886;model_evidence=Supporting evidence includes similarity to: 4 mRNAs%2C 1 Protein%2C and 100%25 coverage of the annotated genomic feature by RNAseq alignments%2C including 15 samples with support for all annotated introns;product=importin-9%2C transcript var…	0	NA	0	NA
4_23274171_G_A	4_23274171_G_A_G	2	0.0609391	0.0862014	-0.275526	0.0109976	-0.0260779	-0.000629887	0.372876	elev	0.372876	4_23274171	NC_044907.1	23274171	G	A	A	intergenic_region	MODIFIER	GENE_exon-XM_031107854.1-1-GENE_exon-XR_004090363.1-1	GENE_exon-XM_031107854.1-1-GENE_exon-XR_004090363.1-1	0	FALSE	FALSE	NA	NA	NA	NA	NA	26377	ID=rna-XM_031107365.1;Parent=gene-LOC115984359;Dbxref=GeneID:115984359,GenBank:XM_031107365.1;Name=XM_031107365.1;gbkey=mRNA;gene=LOC115984359;model_evidence=Supporting evidence includes similarity to: 1 mRNA%2C and 43%25 coverage of the annotated genomic feature by RNAseq alignments;product=uncharacterized LOC115984359;transcript_id=XM_031107365.1
4_35747316_G_T	4_35747316_G_T_G	2	0.0609391	0.0862014	-0.275526	0.0109976	-0.0260779	-0.000629887	0.372876	elev	0.372876	4_35747316	NC_044907.1	35747316	G	T	T	intergenic_region	MODIFIER	GENE_exon-XM_031110484.1-1-GENE_exon-XM_031110235.1-1	GENE_exon-XM_031110484.1-1-GENE_exon-XM_031110235.1-1	0	FALSE	FALSE	NA	NA	NA	NA	NA	NA	NA
4_57699605_C_T	4_57699605_C_T_T	2	0.0609391	0.0862014	-0.275526	0.0109976	-0.0260779	-0.000629887	0.372876	elev	0.372876	4_57699605	NC_044907.1	57699605	C	T	T	intergenic_region	MODIFIER	GENE_exon-XM_031111293.1-1-GENE_exon-XM_031107036.1-1	GENE_exon-XM_031111293.1-1-GENE_exon-XM_031107036.1-1	0	FALSE	FALSE	NA	NA	NA	42301	ID=gene-LOC115987697;Dbxref=GeneID:115987697;Name=LOC115987697;gbkey=Gene;gene=LOC115987697;gene_biotype=protein_coding	42301	ID=rna-XM_031111293.1;Parent=gene-LOC115987697;Dbxref=GeneID:115987697,GenBank:XM_031111293.1;Name=XM_031111293.1;gbkey=mRNA;gene=LOC115987697;model_evidence=Supporting evidence includes similarity to: 3 mRNAs%2C 4 ESTs%2C 13 Proteins%2C and 100%25 coverage of the annotated genomic feature by RNAseq alignments%2C including 40 samples with support for all annotated introns;product=F-box/kelch-repe…
5_60801709_T_C	5_60801709_T_C_T	2	0.0609391	0.0862014	-0.275526	0.0109976	-0.0260779	-0.000629887	0.372876	elev	0.372876	5_60801709	NC_044908.1	60801709	T	C	C, C	splice_region_variant&intron_variant, non_coding_transcript_variant	LOW, MODIFIER	GENE_exon-XM_031112115.1-1, gene-LOC115988543	rna-XM_031112115.1, XM_031112115.1	0, 0	TRUE	TRUE	mRNA, gene	ID=gene-LOC115988543;Dbxref=GeneID:115988543;Name=LOC115988543;gbkey=Gene;gene=LOC115988543;gene_biotype=protein_coding	ID=rna-XM_031112115.1;Parent=gene-LOC115988543;Dbxref=GeneID:115988543,GenBank:XM_031112115.1;Name=XM_031112115.1;gbkey=mRNA;gene=LOC115988543;model_evidence=Supporting evidence includes similarity to: 3 mRNAs%2C 5 ESTs%2C 56 Proteins%2C and 99%25 coverage of the annotated genomic feature by RNAseq alignments%2C including 39 samples with support for all annotated introns;product=ABC transporter B…	0	NA	0	NA
5_67834845_T_C	5_67834845_T_C_T	2	0.0609391	0.0862014	-0.275526	0.0109976	-0.0260779	-0.000629887	0.372876	elev	0.372876	5_67834845	NC_044908.1	67834845	T	C	C, C, C, C, C, C, C, C, C, C	5_prime_UTR_variant, downstream_gene_variant, downstream_gene_variant, intron_variant, intron_variant, intron_variant, non_coding_transcript_variant, non_coding_transcript_variant, non_coding_transcript_variant, non_coding_transcript_variant	MODIFIER, MODIFIER, MODIFIER, MODIFIER, MODIFIER, MODIFIER, MODIFIER, MODIFIER, MODIFIER, MODIFIER	GENE_exon-XM_031116341.1-1, gene-LOC115992243, GENE_exon-XM_031116339.1-1, GENE_exon-XM_031116340.1-1, GENE_exon-XM_031116342.1-1, GENE_exon-XM_031116343.1-1, gene-LOC115992244, gene-LOC115992244, gene-LOC115992244, gene-LOC115992244	rna-XM_031116341.1, XM_031116339.1, rna-XM_031116339.1, rna-XM_031116340.1, rna-XM_031116342.1, rna-XM_031116343.1, XM_031116340.1, XM_031116341.1, XM_031116342.1, XM_031116343.1	226, 967, 967, 0, 0, 0, 0, 0, 0, 0	TRUE	TRUE	mRNA, gene, mRNA, mRNA, mRNA, exon	ID=gene-LOC115992244;Dbxref=GeneID:115992244;Name=LOC115992244;gbkey=Gene;gene=LOC115992244;gene_biotype=protein_coding	ID=rna-XM_031116340.1;Parent=gene-LOC115992244;Dbxref=GeneID:115992244,GenBank:XM_031116340.1;Name=XM_031116340.1;gbkey=mRNA;gene=LOC115992244;model_evidence=Supporting evidence includes similarity to: 1 mRNA%2C 7 Proteins%2C and 100%25 coverage of the annotated genomic feature by RNAseq alignments%2C including 39 samples with support for all annotated introns;product=acyl carrier protein 3%2C mi…	0	NA	0	NA
6_3397017_T_C	6_3397017_T_C_T	2	0.0609391	0.0862014	-0.275526	0.0109976	-0.0260779	-0.000629887	0.372876	elev	0.372876	6_3397017	NC_044909.1	3397017	T	C	C, C, C, C, C	upstream_gene_variant, intron_variant, intron_variant, non_coding_transcript_variant, non_coding_transcript_variant	MODIFIER, MODIFIER, MODIFIER, MODIFIER, MODIFIER	LOC115993610, GENE_exon-XM_031118399.1-1, GENE_exon-XM_031118400.1-1, gene-LOC115994306, gene-LOC115994306	gene-LOC115993610, rna-XM_031118399.1, rna-XM_031118400.1, XM_031118399.1, XM_031118400.1	2002, 0, 0, 0, 0	TRUE	TRUE	mRNA, mRNA, gene	ID=gene-LOC115994306;Dbxref=GeneID:115994306;Name=LOC115994306;gbkey=Gene;gene=LOC115994306;gene_biotype=protein_coding	ID=rna-XM_031118400.1;Parent=gene-LOC115994306;Dbxref=GeneID:115994306,GenBank:XM_031118400.1;Name=XM_031118400.1;gbkey=mRNA;gene=LOC115994306;model_evidence=Supporting evidence includes similarity to: 6 mRNAs%2C 5 ESTs%2C 13 Proteins%2C and 100%25 coverage of the annotated genomic feature by RNAseq alignments%2C including 39 samples with support for all annotated introns;product=ARM REPEAT PROTE…	0	NA	0	NA
6_39434644_T_A	6_39434644_T_A_T	2	0.0609391	0.0862014	-0.275526	0.0109976	-0.0260779	-0.000629887	0.372876	elev	0.372876	6_39434644	NC_044909.1	39434644	T	A	A, A, A, A	missense_variant, missense_variant, non_coding_transcript_variant, non_coding_transcript_variant	MODERATE, MODERATE, MODIFIER, MODIFIER	GENE_exon-XM_031119707.1-1, GENE_exon-XM_031119706.1-1, gene-LOC115995223, gene-LOC115995223	rna-XM_031119707.1, rna-XM_031119706.1, XM_031119706.1, XM_031119707.1	0, 0, 0, 0	TRUE	TRUE	mRNA, mRNA, gene, CDS, exon, exon, CDS	ID=gene-LOC115995223;Dbxref=GeneID:115995223;Name=LOC115995223;gbkey=Gene;gene=LOC115995223;gene_biotype=protein_coding	ID=rna-XM_031119707.1;Parent=gene-LOC115995223;Dbxref=GeneID:115995223,GenBank:XM_031119707.1;Name=XM_031119707.1;gbkey=mRNA;gene=LOC115995223;model_evidence=Supporting evidence includes similarity to: 3 Proteins%2C and 100%25 coverage of the annotated genomic feature by RNAseq alignments%2C including 31 samples with support for all annotated introns;product=cyclin-D4-1-like%2C transcript variant…	0	NA	0	NA
7_15831617_T_A	7_15831617_T_A_A	3	-0.0567211	-0.0176781	-0.109215	0.293912	0.00255348	0.37037	0.00260254	bio19	0.37037	7_15831617	NC_044910.1	15831617	T	A	A, A, A, A, A, A, A, A, A, A, A	missense_variant, missense_variant, missense_variant, upstream_gene_variant, upstream_gene_variant, downstream_gene_variant, non_coding_transcript_exon_variant, non_coding_transcript_variant, non_coding_transcript_variant, non_coding_transcript_variant, non_coding_transcript_variant	MODERATE, MODERATE, MODERATE, MODIFIER, MODIFIER, MODIFIER, MODIFIER, MODIFIER, MODIFIER, MODIFIER, MODIFIER	GENE_exon-XM_031072209.1-1, GENE_exon-XM_031072210.1-1, GENE_exon-XM_031072211.1-1, gene-LOC115954294, GENE_exon-XM_031072212.1-1, gene-TRNAP-UGG-8, GENE_exon-XR_004083876.1-1, gene-LOC115954293, gene-LOC115954293, gene-LOC115954293, gene-LOC115954293	rna-XM_031072209.1, rna-XM_031072210.1, rna-XM_031072211.1, XM_031072212.1, rna-XM_031072212.1, rna-TRNAP-UGG-8, rna-XR_004083876.1, XM_031072209.1, XM_031072210.1, XM_031072211.1, XR_004083876.1	0, 0, 0, 2760, 2760, 2231, 0, 0, 0, 0, 0	TRUE	TRUE	mRNA, gene, mRNA, mRNA, transcript, exon, exon, CDS, exon, exon, CDS, CDS	ID=gene-LOC115954293;Dbxref=GeneID:115954293;Name=LOC115954293;gbkey=Gene;gene=LOC115954293;gene_biotype=protein_coding	ID=rna-XM_031072210.1;Parent=gene-LOC115954293;Dbxref=GeneID:115954293,GenBank:XM_031072210.1;Name=XM_031072210.1;gbkey=mRNA;gene=LOC115954293;model_evidence=Supporting evidence includes similarity to: 1 mRNA%2C 2 Proteins%2C and 100%25 coverage of the annotated genomic feature by RNAseq alignments%2C including 11 samples with support for all annotated introns;product=uncharacterized LOC115954293…	0	NA	0	NA
4_40693390_G_A	4_40693390_G_A_A	2	0.0633125	0.107066	-0.317738	0.118759	-0.00962973	0.184901	0.370211	elev	0.370211	4_40693390	NC_044907.1	40693390	G	A	A, A, A, A, A, A	intron_variant, intron_variant, intron_variant, non_coding_transcript_variant, non_coding_transcript_variant, non_coding_transcript_variant	MODIFIER, MODIFIER, MODIFIER, MODIFIER, MODIFIER, MODIFIER	GENE_exon-XM_031106335.1-1, GENE_exon-XM_031106338.1-1, GENE_exon-XM_031106336.1-1, gene-LOC115983611, gene-LOC115983611, gene-LOC115983611	rna-XM_031106335.1, rna-XM_031106338.1, rna-XM_031106336.1, XM_031106335.1, XM_031106338.1, XM_031106336.1	0, 0, 0, 0, 0, 0	TRUE	TRUE	mRNA, gene, mRNA, mRNA	ID=gene-LOC115983611;Dbxref=GeneID:115983611;Name=LOC115983611;gbkey=Gene;gene=LOC115983611;gene_biotype=protein_coding	ID=rna-XM_031106336.1;Parent=gene-LOC115983611;Dbxref=GeneID:115983611,GenBank:XM_031106336.1;Name=XM_031106336.1;gbkey=mRNA;gene=LOC115983611;model_evidence=Supporting evidence includes similarity to: 5 mRNAs%2C 2 ESTs%2C 4 Proteins%2C and 100%25 coverage of the annotated genomic feature by RNAseq alignments%2C including 22 samples with support for all annotated introns;product=phosphatidylinosi…	0	NA	0	NA
4_40695375_T_C	4_40695375_T_C_C	2	0.0633125	0.107066	-0.317738	0.118759	-0.00962973	0.184901	0.370211	elev	0.370211	4_40695375	NC_044907.1	40695375	T	C	C, C, C, C, C, C	intron_variant, intron_variant, intron_variant, non_coding_transcript_variant, non_coding_transcript_variant, non_coding_transcript_variant	MODIFIER, MODIFIER, MODIFIER, MODIFIER, MODIFIER, MODIFIER	GENE_exon-XM_031106335.1-1, GENE_exon-XM_031106338.1-1, GENE_exon-XM_031106336.1-1, gene-LOC115983611, gene-LOC115983611, gene-LOC115983611	rna-XM_031106335.1, rna-XM_031106338.1, rna-XM_031106336.1, XM_031106335.1, XM_031106338.1, XM_031106336.1	0, 0, 0, 0, 0, 0	TRUE	TRUE	mRNA, gene, mRNA, mRNA	ID=gene-LOC115983611;Dbxref=GeneID:115983611;Name=LOC115983611;gbkey=Gene;gene=LOC115983611;gene_biotype=protein_coding	ID=rna-XM_031106336.1;Parent=gene-LOC115983611;Dbxref=GeneID:115983611,GenBank:XM_031106336.1;Name=XM_031106336.1;gbkey=mRNA;gene=LOC115983611;model_evidence=Supporting evidence includes similarity to: 5 mRNAs%2C 2 ESTs%2C 4 Proteins%2C and 100%25 coverage of the annotated genomic feature by RNAseq alignments%2C including 22 samples with support for all annotated introns;product=phosphatidylinosi…	0	NA	0	NA
4_40696967_T_A	4_40696967_T_A_A	2	0.0633125	0.107066	-0.317738	0.118759	-0.00962973	0.184901	0.370211	elev	0.370211	4_40696967	NC_044907.1	40696967	T	A	A, A, A, A, A, A	intron_variant, intron_variant, intron_variant, non_coding_transcript_variant, non_coding_transcript_variant, non_coding_transcript_variant	MODIFIER, MODIFIER, MODIFIER, MODIFIER, MODIFIER, MODIFIER	GENE_exon-XM_031106335.1-1, GENE_exon-XM_031106338.1-1, GENE_exon-XM_031106336.1-1, gene-LOC115983611, gene-LOC115983611, gene-LOC115983611	rna-XM_031106335.1, rna-XM_031106338.1, rna-XM_031106336.1, XM_031106335.1, XM_031106338.1, XM_031106336.1	0, 0, 0, 0, 0, 0	TRUE	TRUE	mRNA, gene, mRNA, mRNA	ID=gene-LOC115983611;Dbxref=GeneID:115983611;Name=LOC115983611;gbkey=Gene;gene=LOC115983611;gene_biotype=protein_coding	ID=rna-XM_031106336.1;Parent=gene-LOC115983611;Dbxref=GeneID:115983611,GenBank:XM_031106336.1;Name=XM_031106336.1;gbkey=mRNA;gene=LOC115983611;model_evidence=Supporting evidence includes similarity to: 5 mRNAs%2C 2 ESTs%2C 4 Proteins%2C and 100%25 coverage of the annotated genomic feature by RNAseq alignments%2C including 22 samples with support for all annotated introns;product=phosphatidylinosi…	0	NA	0	NA
4_40700199_G_A	4_40700199_G_A_A	2	0.0633125	0.107066	-0.317738	0.118759	-0.00962973	0.184901	0.370211	elev	0.370211	4_40700199	NC_044907.1	40700199	G	A	A, A, A, A, A, A	intron_variant, intron_variant, intron_variant, non_coding_transcript_variant, non_coding_transcript_variant, non_coding_transcript_variant	MODIFIER, MODIFIER, MODIFIER, MODIFIER, MODIFIER, MODIFIER	GENE_exon-XM_031106335.1-1, GENE_exon-XM_031106338.1-1, GENE_exon-XM_031106336.1-1, gene-LOC115983611, gene-LOC115983611, gene-LOC115983611	rna-XM_031106335.1, rna-XM_031106338.1, rna-XM_031106336.1, XM_031106335.1, XM_031106338.1, XM_031106336.1	0, 0, 0, 0, 0, 0	TRUE	TRUE	mRNA, gene, mRNA, mRNA	ID=gene-LOC115983611;Dbxref=GeneID:115983611;Name=LOC115983611;gbkey=Gene;gene=LOC115983611;gene_biotype=protein_coding	ID=rna-XM_031106336.1;Parent=gene-LOC115983611;Dbxref=GeneID:115983611,GenBank:XM_031106336.1;Name=XM_031106336.1;gbkey=mRNA;gene=LOC115983611;model_evidence=Supporting evidence includes similarity to: 5 mRNAs%2C 2 ESTs%2C 4 Proteins%2C and 100%25 coverage of the annotated genomic feature by RNAseq alignments%2C including 22 samples with support for all annotated introns;product=phosphatidylinosi…	0	NA	0	NA
4_40702844_T_C	4_40702844_T_C_C	2	0.0633125	0.107066	-0.317738	0.118759	-0.00962973	0.184901	0.370211	elev	0.370211	4_40702844	NC_044907.1	40702844	T	C	C, C, C, C, C, C	intron_variant, intron_variant, intron_variant, non_coding_transcript_variant, non_coding_transcript_variant, non_coding_transcript_variant	MODIFIER, MODIFIER, MODIFIER, MODIFIER, MODIFIER, MODIFIER	GENE_exon-XM_031106335.1-1, GENE_exon-XM_031106338.1-1, GENE_exon-XM_031106336.1-1, gene-LOC115983611, gene-LOC115983611, gene-LOC115983611	rna-XM_031106335.1, rna-XM_031106338.1, rna-XM_031106336.1, XM_031106335.1, XM_031106338.1, XM_031106336.1	0, 0, 0, 0, 0, 0	TRUE	TRUE	mRNA, gene, mRNA, mRNA	ID=gene-LOC115983611;Dbxref=GeneID:115983611;Name=LOC115983611;gbkey=Gene;gene=LOC115983611;gene_biotype=protein_coding	ID=rna-XM_031106336.1;Parent=gene-LOC115983611;Dbxref=GeneID:115983611,GenBank:XM_031106336.1;Name=XM_031106336.1;gbkey=mRNA;gene=LOC115983611;model_evidence=Supporting evidence includes similarity to: 5 mRNAs%2C 2 ESTs%2C 4 Proteins%2C and 100%25 coverage of the annotated genomic feature by RNAseq alignments%2C including 22 samples with support for all annotated introns;product=phosphatidylinosi…	0	NA	0	NA
5_68645381_C_T	5_68645381_C_T_T	3	-0.0574021	0.101054	0.0569756	0.368676	-0.0449312	0.101716	-0.124921	bio15	0.368676	5_68645381	NC_044908.1	68645381	C	T	T, T, T, T	intron_variant, intron_variant, non_coding_transcript_variant, non_coding_transcript_variant	MODIFIER, MODIFIER, MODIFIER, MODIFIER	GENE_exon-XM_031113373.1-1, GENE_exon-XM_031113374.1-1, gene-LOC115989600, gene-LOC115989600	rna-XM_031113373.1, rna-XM_031113374.1, XM_031113373.1, XM_031113374.1	0, 0, 0, 0	TRUE	TRUE	gene, mRNA, mRNA	ID=gene-LOC115989600;Dbxref=GeneID:115989600;Name=LOC115989600;gbkey=Gene;gene=LOC115989600;gene_biotype=protein_coding	ID=rna-XM_031113374.1;Parent=gene-LOC115989600;Dbxref=GeneID:115989600,GenBank:XM_031113374.1;Name=XM_031113374.1;gbkey=mRNA;gene=LOC115989600;model_evidence=Supporting evidence includes similarity to: 9 ESTs%2C 44 Proteins%2C and 100%25 coverage of the annotated genomic feature by RNAseq alignments%2C including 32 samples with support for all annotated introns;product=scarecrow-like protein 13%2…	0	NA	0	NA
12_27137020_G_T	12_27137020_G_T_T	3	-0.0560103	0.115328	0.0358435	0.368655	-0.0368706	0.160588	-0.158334	bio15	0.368655	12_27137020	NC_044915.1	27137020	G	T	T, T, T, T, T, T	synonymous_variant, non_coding_transcript_exon_variant, non_coding_transcript_exon_variant, non_coding_transcript_variant, non_coding_transcript_variant, non_coding_transcript_variant	LOW, MODIFIER, MODIFIER, MODIFIER, MODIFIER, MODIFIER	GENE_exon-XM_031092157.1-1, GENE_exon-XR_004087381.1-1, GENE_exon-XR_004087380.1-1, gene-LOC115972020, gene-LOC115972020, gene-LOC115972020	rna-XM_031092157.1, rna-XR_004087381.1, rna-XR_004087380.1, XM_031092157.1, XR_004087381.1, XR_004087380.1	0, 0, 0, 0, 0, 0	TRUE	TRUE	gene, mRNA, transcript, transcript, exon, exon, CDS, exon	ID=gene-LOC115972020;Dbxref=GeneID:115972020;Name=LOC115972020;gbkey=Gene;gene=LOC115972020;gene_biotype=protein_coding	ID=rna-XM_031092157.1;Parent=gene-LOC115972020;Dbxref=GeneID:115972020,GenBank:XM_031092157.1;Name=XM_031092157.1;gbkey=mRNA;gene=LOC115972020;model_evidence=Supporting evidence includes similarity to: 4 mRNAs%2C 2 ESTs%2C 10 Proteins%2C and 100%25 coverage of the annotated genomic feature by RNAseq alignments%2C including 35 samples with support for all annotated introns;product=dol-P-Man:Man(5)…	0	NA	0	NA
9_53723671_G_A	9_53723671_G_A_A	2	0.0647624	-0.0854878	-0.365887	0.302055	-0.122774	0.357973	0.0833124	bio6	0.365887	9_53723671	NC_044912.1	53723671	G	A	A	intergenic_region	MODIFIER	GENE_exon-XM_031077975.1-1-LOC115962025	GENE_exon-XM_031077975.1-1-LOC115962025	0	FALSE	FALSE	NA	NA	NA	9165	ID=gene-LOC115959537;Dbxref=GeneID:115959537;Name=LOC115959537;gbkey=Gene;gene=LOC115959537;gene_biotype=protein_coding	9165	ID=rna-XM_031077975.1;Parent=gene-LOC115959537;Dbxref=GeneID:115959537,GenBank:XM_031077975.1;Name=XM_031077975.1;gbkey=mRNA;gene=LOC115959537;model_evidence=Supporting evidence includes similarity to: 100%25 coverage of the annotated genomic feature by RNAseq alignments%2C including 2 samples with support for all annotated introns;product=uncharacterized LOC115959537;transcript_id=XM_031077975.1
8_10340005_G_A	8_10340005_G_A_A	2	0.0612486	-0.0860112	-0.364336	0.138054	-0.108373	0.323118	0.27661	bio6	0.364336	8_10340005	NC_044911.1	10340005	G	A	A, A, A	upstream_gene_variant, downstream_gene_variant, intergenic_region	MODIFIER, MODIFIER, MODIFIER	gene-LOC115958138, GENE_exon-XM_031076502.1-1, GENE_exon-XM_031073936.1-1-GENE_exon-XM_031076502.1-1	XM_031076502.1, rna-XM_031076502.1, GENE_exon-XM_031073936.1-1-GENE_exon-XM_031076502.1-1	1033, 1033, 0	FALSE	FALSE	NA	NA	NA	1033	ID=gene-LOC115958138;Dbxref=GeneID:115958138;Name=LOC115958138;gbkey=Gene;gene=LOC115958138;gene_biotype=protein_coding	1033	ID=rna-XM_031076502.1;Parent=gene-LOC115958138;Dbxref=GeneID:115958138,GenBank:XM_031076502.1;Name=XM_031076502.1;gbkey=mRNA;gene=LOC115958138;model_evidence=Supporting evidence includes similarity to: 1 mRNA%2C 1 Protein%2C and 100%25 coverage of the annotated genomic feature by RNAseq alignments;product=uncharacterized LOC115958138;transcript_id=XM_031076502.1
1_21974610_A_C	1_21974610_A_C_A	2	0.0625242	0.0553326	-0.284899	0.0277384	-0.0934371	0.0559337	0.361075	elev	0.361075	1_21974610	NC_044904.1	21974610	A	C	C, C, C, C	intron_variant, intron_variant, non_coding_transcript_variant, non_coding_transcript_variant	MODIFIER, MODIFIER, MODIFIER, MODIFIER	GENE_exon-XM_031106085.1-1, GENE_exon-XM_031106091.1-1, gene-LOC115983412, gene-LOC115983412	rna-XM_031106085.1, rna-XM_031106091.1, XM_031106085.1, XM_031106091.1	0, 0, 0, 0	TRUE	TRUE	gene, mRNA, mRNA	ID=gene-LOC115983412;Dbxref=GeneID:115983412;Name=LOC115983412;gbkey=Gene;gene=LOC115983412;gene_biotype=protein_coding	ID=rna-XM_031106091.1;Parent=gene-LOC115983412;Dbxref=GeneID:115983412,GenBank:XM_031106091.1;Name=XM_031106091.1;gbkey=mRNA;gene=LOC115983412;model_evidence=Supporting evidence includes similarity to: 4 mRNAs%2C 13 ESTs%2C 11 Proteins%2C and 100%25 coverage of the annotated genomic feature by RNAseq alignments%2C including 40 samples with support for all annotated introns;product=serine/threonin…	0	NA	0	NA
1_45609496_T_A	1_45609496_T_A_T	2	0.0647359	0.0420096	-0.296912	0.0465478	-0.103794	0.0694864	0.356576	elev	0.356576	1_45609496	NC_044904.1	45609496	T	A	A, A	intron_variant, non_coding_transcript_variant	MODIFIER, MODIFIER	GENE_exon-XM_031114733.1-1, gene-LOC115990970	rna-XM_031114733.1, XM_031114733.1	0, 0	TRUE	TRUE	gene, mRNA	ID=gene-LOC115990970;Dbxref=GeneID:115990970;Name=LOC115990970;gbkey=Gene;gene=LOC115990970;gene_biotype=protein_coding	ID=rna-XM_031114733.1;Parent=gene-LOC115990970;Dbxref=GeneID:115990970,GenBank:XM_031114733.1;Name=XM_031114733.1;gbkey=mRNA;gene=LOC115990970;model_evidence=Supporting evidence includes similarity to: 2 mRNAs%2C 4 ESTs%2C 8 Proteins%2C and 100%25 coverage of the annotated genomic feature by RNAseq alignments%2C including 39 samples with support for all annotated introns;product=protein TRIGALACT…	0	NA	0	NA
10_1126199_G_T	10_1126199_G_T_G	2	0.0647359	0.0420096	-0.296912	0.0465478	-0.103794	0.0694864	0.356576	elev	0.356576	10_1126199	NC_044913.1	1126199	G	T	T, T, T, T, T	upstream_gene_variant, upstream_gene_variant, downstream_gene_variant, downstream_gene_variant, intergenic_region	MODIFIER, MODIFIER, MODIFIER, MODIFIER, MODIFIER	GENE_exon-XM_031082423.1-1, GENE_exon-XR_004085827.1-1, gene-LOC115963428, gene-LOC115963428, GENE_exon-XM_031082423.1-1-GENE_exon-XM_031082544.1-1	rna-XM_031082423.1, rna-XR_004085827.1, XM_031082423.1, XR_004085827.1, GENE_exon-XM_031082423.1-1-GENE_exon-XM_031082544.1-1	3995, 3995, 3995, 3995, 0	FALSE	FALSE	NA	NA	NA	NA	NA	NA	NA
10_25382859_T_C	10_25382859_T_C_T	2	0.0647359	0.0420096	-0.296912	0.0465478	-0.103794	0.0694864	0.356576	elev	0.356576	10_25382859	NC_044913.1	25382859	T	C	C, C	synonymous_variant, non_coding_transcript_variant	LOW, MODIFIER	GENE_exon-XM_031082234.1-1, gene-LOC115963282	rna-XM_031082234.1, XM_031082234.1	0, 0	TRUE	TRUE	gene, mRNA, exon, CDS	ID=gene-LOC115963282;Dbxref=GeneID:115963282;Name=LOC115963282;gbkey=Gene;gene=LOC115963282;gene_biotype=protein_coding	ID=rna-XM_031082234.1;Parent=gene-LOC115963282;Dbxref=GeneID:115963282,GenBank:XM_031082234.1;Name=XM_031082234.1;gbkey=mRNA;gene=LOC115963282;model_evidence=Supporting evidence includes similarity to: 34 Proteins%2C and 100%25 coverage of the annotated genomic feature by RNAseq alignments;product=3-ketoacyl-CoA synthase 7-like;transcript_id=XM_031082234.1	0	NA	0	NA
10_5718429_G_A	10_5718429_G_A_G	2	0.0647359	0.0420096	-0.296912	0.0465478	-0.103794	0.0694864	0.356576	elev	0.356576	10_5718429	NC_044913.1	5718429	G	A	A, A, A, A	upstream_gene_variant, downstream_gene_variant, downstream_gene_variant, intergenic_region	MODIFIER, MODIFIER, MODIFIER, MODIFIER	LOC115965403, gene-LOC115965528, GENE_exon-XM_031084775.1-1, GENE_exon-XM_031084775.1-1-LOC115965403	gene-LOC115965403, XM_031084775.1, rna-XM_031084775.1, GENE_exon-XM_031084775.1-1-LOC115965403	3323, 4879, 4879, 0	FALSE	FALSE	NA	NA	NA	4879	ID=gene-LOC115965528;Dbxref=GeneID:115965528;Name=LOC115965528;gbkey=Gene;gene=LOC115965528;gene_biotype=protein_coding	4879	ID=rna-XM_031084775.1;Parent=gene-LOC115965528;Dbxref=GeneID:115965528,GenBank:XM_031084775.1;Name=XM_031084775.1;gbkey=mRNA;gene=LOC115965528;model_evidence=Supporting evidence includes similarity to: 3 mRNAs%2C 14 ESTs%2C 137 Proteins%2C and 100%25 coverage of the annotated genomic feature by RNAseq alignments%2C including 37 samples with support for all annotated introns;product=probable pecta…
11_31561006_G_A	11_31561006_G_A_G	2	0.0647359	0.0420096	-0.296912	0.0465478	-0.103794	0.0694864	0.356576	elev	0.356576	11_31561006	NC_044914.1	31561006	G	A	A, A	intron_variant, non_coding_transcript_variant	MODIFIER, MODIFIER	GENE_exon-XM_031087471.1-1, gene-LOC115968165	rna-XM_031087471.1, XM_031087471.1	0, 0	TRUE	TRUE	gene, mRNA	ID=gene-LOC115968165;Dbxref=GeneID:115968165;Name=LOC115968165;gbkey=Gene;gene=LOC115968165;gene_biotype=protein_coding	ID=rna-XM_031087471.1;Parent=gene-LOC115968165;Dbxref=GeneID:115968165,GenBank:XM_031087471.1;Name=XM_031087471.1;gbkey=mRNA;gene=LOC115968165;model_evidence=Supporting evidence includes similarity to: 3 mRNAs%2C 4 ESTs%2C 18 Proteins%2C and 100%25 coverage of the annotated genomic feature by RNAseq alignments%2C including 36 samples with support for all annotated introns;product=QWRF motif-conta…	0	NA	0	NA
12_12222700_A_T	12_12222700_A_T_A	2	0.0647359	0.0420096	-0.296912	0.0465478	-0.103794	0.0694864	0.356576	elev	0.356576	12_12222700	NC_044915.1	12222700	A	T	T, T, T, T, T, T	upstream_gene_variant, downstream_gene_variant, intron_variant, intron_variant, non_coding_transcript_variant, non_coding_transcript_variant	MODIFIER, MODIFIER, MODIFIER, MODIFIER, MODIFIER, MODIFIER	gene-LOC115971591, GENE_exon-XM_031091596.1-1, GENE_exon-XM_031091276.1-1, GENE_exon-XM_031091275.1-1, gene-LOC115971382, gene-LOC115971382	XM_031091596.1, rna-XM_031091596.1, rna-XM_031091276.1, rna-XM_031091275.1, XM_031091275.1, XM_031091276.1	3928, 3928, 0, 0, 0, 0	TRUE	TRUE	mRNA, gene, mRNA	ID=gene-LOC115971382;Dbxref=GeneID:115971382;Name=LOC115971382;gbkey=Gene;gene=LOC115971382;gene_biotype=protein_coding	ID=rna-XM_031091276.1;Parent=gene-LOC115971382;Dbxref=GeneID:115971382,GenBank:XM_031091276.1;Name=XM_031091276.1;gbkey=mRNA;gene=LOC115971382;model_evidence=Supporting evidence includes similarity to: 1 EST%2C and 100%25 coverage of the annotated genomic feature by RNAseq alignments%2C including 34 samples with support for all annotated introns;product=chaperone protein dnaJ 13%2C transcript var…	0	NA	0	NA
12_9071681_C_T	12_9071681_C_T_C	2	0.0647359	0.0420096	-0.296912	0.0465478	-0.103794	0.0694864	0.356576	elev	0.356576	12_9071681	NC_044915.1	9071681	C	T	T, T, T, T, T, T	missense_variant, upstream_gene_variant, upstream_gene_variant, downstream_gene_variant, downstream_gene_variant, non_coding_transcript_variant	MODERATE, MODIFIER, MODIFIER, MODIFIER, MODIFIER, MODIFIER	GENE_exon-XM_031090292.1-1, GENE_exon-XM_031092628.1-1, GENE_exon-XM_031089848.1-1, gene-LOC115972361, gene-LOC115970187, gene-LOC115970706	rna-XM_031090292.1, rna-XM_031092628.1, rna-XM_031089848.1, XM_031092628.1, XM_031089848.1, XM_031090292.1	0, 4720, 2570, 4720, 2570, 0	TRUE	TRUE	gene, mRNA, exon, CDS	ID=gene-LOC115970706;Dbxref=GeneID:115970706;Name=LOC115970706;gbkey=Gene;gene=LOC115970706;gene_biotype=protein_coding	ID=rna-XM_031090292.1;Parent=gene-LOC115970706;Dbxref=GeneID:115970706,GenBank:XM_031090292.1;Name=XM_031090292.1;gbkey=mRNA;gene=LOC115970706;model_evidence=Supporting evidence includes similarity to: 1 mRNA%2C 8 ESTs%2C 6 Proteins%2C and 100%25 coverage of the annotated genomic feature by RNAseq alignments%2C including 34 samples with support for all annotated introns;product=vesicle-associated…	0	NA	0	NA
2_15161310_C_T	2_15161310_C_T_C	2	0.0647359	0.0420096	-0.296912	0.0465478	-0.103794	0.0694864	0.356576	elev	0.356576	2_15161310	NC_044905.1	15161310	C	T	T, T, T, T, T, T	missense_variant, missense_variant, missense_variant, non_coding_transcript_variant, non_coding_transcript_variant, non_coding_transcript_variant	MODERATE, MODERATE, MODERATE, MODIFIER, MODIFIER, MODIFIER	GENE_exon-XM_031095137.1-1, GENE_exon-XM_031095135.1-1, GENE_exon-XM_031095136.1-1, gene-LOC115974673, gene-LOC115974673, gene-LOC115974673	rna-XM_031095137.1, rna-XM_031095135.1, rna-XM_031095136.1, XM_031095135.1, XM_031095137.1, XM_031095136.1	0, 0, 0, 0, 0, 0	TRUE	TRUE	mRNA, mRNA, mRNA, gene, CDS, exon, CDS, exon, exon, CDS	ID=gene-LOC115974673;Dbxref=GeneID:115974673;Name=LOC115974673;gbkey=Gene;gene=LOC115974673;gene_biotype=protein_coding	ID=rna-XM_031095135.1;Parent=gene-LOC115974673;Dbxref=GeneID:115974673,GenBank:XM_031095135.1;Name=XM_031095135.1;gbkey=mRNA;gene=LOC115974673;model_evidence=Supporting evidence includes similarity to: 3 mRNAs%2C 4 ESTs%2C 7 Proteins%2C and 100%25 coverage of the annotated genomic feature by RNAseq alignments%2C including 38 samples with support for all annotated introns;product=G-box-binding fac…	0	NA	0	NA
2_95380215_A_C	2_95380215_A_C_A	2	0.0647359	0.0420096	-0.296912	0.0465478	-0.103794	0.0694864	0.356576	elev	0.356576	2_95380215	NC_044905.1	95380215	A	C	C, C, C, C, C, C	missense_variant, upstream_gene_variant, upstream_gene_variant, downstream_gene_variant, downstream_gene_variant, non_coding_transcript_variant	MODERATE, MODIFIER, MODIFIER, MODIFIER, MODIFIER, MODIFIER	GENE_exon-XM_031078962.1-1, GENE_exon-XR_004085229.1-1, GENE_exon-XR_004085232.1-1, gene-LOC115977340, GENE_exon-XM_031099155.1-1, gene-LOC115960190	rna-XM_031078962.1, rna-XR_004085229.1, rna-XR_004085232.1, XM_031099155.1, rna-XM_031099155.1, XM_031078962.1	0, 4456, 4456, 3916, 3916, 0	TRUE	TRUE	exon, gene, mRNA, CDS	ID=gene-LOC115960190;Dbxref=GeneID:115960190;Name=LOC115960190;gbkey=Gene;gene=LOC115960190;gene_biotype=protein_coding	ID=rna-XM_031078962.1;Parent=gene-LOC115960190;Dbxref=GeneID:115960190,GenBank:XM_031078962.1;Name=XM_031078962.1;gbkey=mRNA;gene=LOC115960190;model_evidence=Supporting evidence includes similarity to: 2 Proteins%2C and 100%25 coverage of the annotated genomic feature by RNAseq alignments%2C including 6 samples with support for all annotated introns;product=tetraspanin-15;transcript_id=XM_0310789…	0	NA	0	NA
3_14227561_G_A	3_14227561_G_A_G	2	0.0647359	0.0420096	-0.296912	0.0465478	-0.103794	0.0694864	0.356576	elev	0.356576	3_14227561	NC_044906.1	14227561	G	A	A, A, A, A	intron_variant, intron_variant, non_coding_transcript_variant, non_coding_transcript_variant	MODIFIER, MODIFIER, MODIFIER, MODIFIER	GENE_exon-XM_031101491.1-1, GENE_exon-XM_031101490.1-1, gene-LOC115979443, gene-LOC115979443	rna-XM_031101491.1, rna-XM_031101490.1, XM_031101490.1, XM_031101491.1	0, 0, 0, 0	TRUE	TRUE	mRNA, mRNA, gene	ID=gene-LOC115979443;Dbxref=GeneID:115979443;Name=LOC115979443;gbkey=Gene;gene=LOC115979443;gene_biotype=protein_coding	ID=rna-XM_031101491.1;Parent=gene-LOC115979443;Dbxref=GeneID:115979443,GenBank:XM_031101491.1;Name=XM_031101491.1;gbkey=mRNA;gene=LOC115979443;model_evidence=Supporting evidence includes similarity to: 8 mRNAs%2C 6 ESTs%2C 2 Proteins%2C and 100%25 coverage of the annotated genomic feature by RNAseq alignments%2C including 22 samples with support for all annotated introns;product=protein SUPPRESSO…	0	NA	0	NA
5_15843061_A_G	5_15843061_A_G_A	2	0.0647359	0.0420096	-0.296912	0.0465478	-0.103794	0.0694864	0.356576	elev	0.356576	5_15843061	NC_044908.1	15843061	A	G	G, G	missense_variant, non_coding_transcript_variant	MODERATE, MODIFIER	GENE_exon-XM_031115774.1-1, gene-LOC115991830	rna-XM_031115774.1, XM_031115774.1	0, 0	TRUE	TRUE	mRNA, gene, exon, CDS	ID=gene-LOC115991830;Dbxref=GeneID:115991830;Name=LOC115991830;gbkey=Gene;gene=LOC115991830;gene_biotype=protein_coding	ID=rna-XM_031115774.1;Parent=gene-LOC115991830;Dbxref=GeneID:115991830,GenBank:XM_031115774.1;Name=XM_031115774.1;gbkey=mRNA;gene=LOC115991830;model_evidence=Supporting evidence includes similarity to: 6 mRNAs%2C 1 EST%2C 3 Proteins%2C and 100%25 coverage of the annotated genomic feature by RNAseq alignments%2C including 35 samples with support for all annotated introns;product=dentin sialophosph…	0	NA	0	NA
5_34444193_T_A	5_34444193_T_A_T	2	0.0647359	0.0420096	-0.296912	0.0465478	-0.103794	0.0694864	0.356576	elev	0.356576	5_34444193	NC_044908.1	34444193	T	A	A, A	splice_region_variant&intron_variant, non_coding_transcript_variant	LOW, MODIFIER	GENE_exon-XM_031116322.1-1, gene-LOC115992227	rna-XM_031116322.1, XM_031116322.1	0, 0	TRUE	TRUE	gene, mRNA	ID=gene-LOC115992227;Dbxref=GeneID:115992227;Name=LOC115992227;gbkey=Gene;gene=LOC115992227;gene_biotype=protein_coding	ID=rna-XM_031116322.1;Parent=gene-LOC115992227;Dbxref=GeneID:115992227,GenBank:XM_031116322.1;Name=XM_031116322.1;gbkey=mRNA;gene=LOC115992227;model_evidence=Supporting evidence includes similarity to: 2 mRNAs%2C 121 Proteins%2C and 100%25 coverage of the annotated genomic feature by RNAseq alignments%2C including 11 samples with support for all annotated introns;product=ATPase 9%2C plasma membra…	0	NA	0	NA
5_46142207_T_G	5_46142207_T_G_T	2	0.0647359	0.0420096	-0.296912	0.0465478	-0.103794	0.0694864	0.356576	elev	0.356576	5_46142207	NC_044908.1	46142207	T	G	G, G, G	upstream_gene_variant, downstream_gene_variant, intergenic_region	MODIFIER, MODIFIER, MODIFIER	GENE_exon-XM_031116638.1-1, gene-LOC115992441, GENE_exon-XM_031116638.1-1-LOC115990568	rna-XM_031116638.1, XM_031116638.1, GENE_exon-XM_031116638.1-1-LOC115990568	2192, 2192, 0	FALSE	FALSE	NA	NA	NA	NA	NA	NA	NA
6_31708164_A_T	6_31708164_A_T_A	2	0.0647359	0.0420096	-0.296912	0.0465478	-0.103794	0.0694864	0.356576	elev	0.356576	6_31708164	NC_044909.1	31708164	A	T	T, T	intron_variant, non_coding_transcript_variant	MODIFIER, MODIFIER	GENE_exon-XM_031118944.1-1, gene-LOC115994712	rna-XM_031118944.1, XM_031118944.1	0, 0	TRUE	TRUE	mRNA, gene	ID=gene-LOC115994712;Dbxref=GeneID:115994712;Name=LOC115994712;gbkey=Gene;gene=LOC115994712;gene_biotype=protein_coding	ID=rna-XM_031118944.1;Parent=gene-LOC115994712;Dbxref=GeneID:115994712,GenBank:XM_031118944.1;Name=XM_031118944.1;gbkey=mRNA;gene=LOC115994712;model_evidence=Supporting evidence includes similarity to: 7 mRNAs%2C 3 ESTs%2C 9 Proteins%2C and 99%25 coverage of the annotated genomic feature by RNAseq alignments%2C including 34 samples with support for all annotated introns;product=RNA cytidine acety…	0	NA	0	NA
6_34012149_C_T	6_34012149_C_T_C	2	0.0647359	0.0420096	-0.296912	0.0465478	-0.103794	0.0694864	0.356576	elev	0.356576	6_34012149	NC_044909.1	34012149	C	T	T, T, T, T, T, T, T, T, T, T, T, T	downstream_gene_variant, downstream_gene_variant, downstream_gene_variant, downstream_gene_variant, downstream_gene_variant, downstream_gene_variant, downstream_gene_variant, downstream_gene_variant, intron_variant, intron_variant, non_coding_transcript_variant, non_coding_transcript_variant	MODIFIER, MODIFIER, MODIFIER, MODIFIER, MODIFIER, MODIFIER, MODIFIER, MODIFIER, MODIFIER, MODIFIER, MODIFIER, MODIFIER	gene-LOC115994547, GENE_exon-XM_031118749.1-1, GENE_exon-XM_031118751.1-1, GENE_exon-XM_031118752.1-1, GENE_exon-XM_031118750.1-1, gene-LOC115994547, gene-LOC115994547, gene-LOC115994547, GENE_exon-XM_031118747.1-1, GENE_exon-XM_031118748.1-1, gene-LOC115994546, gene-LOC115994546	XM_031118749.1, rna-XM_031118749.1, rna-XM_031118751.1, rna-XM_031118752.1, rna-XM_031118750.1, XM_031118751.1, XM_031118752.1, XM_031118750.1, rna-XM_031118747.1, rna-XM_031118748.1, XM_031118747.1, XM_031118748.1	2915, 2915, 2915, 2915, 2915, 2915, 2915, 2915, 0, 0, 0, 0	TRUE	TRUE	gene, mRNA, mRNA	ID=gene-LOC115994546;Dbxref=GeneID:115994546;Name=LOC115994546;gbkey=Gene;gene=LOC115994546;gene_biotype=protein_coding	ID=rna-XM_031118747.1;Parent=gene-LOC115994546;Dbxref=GeneID:115994546,GenBank:XM_031118747.1;Name=XM_031118747.1;gbkey=mRNA;gene=LOC115994546;model_evidence=Supporting evidence includes similarity to: 4 mRNAs%2C 1 EST%2C 15 Proteins%2C and 100%25 coverage of the annotated genomic feature by RNAseq alignments%2C including 37 samples with support for all annotated introns;product=protein FMP32%2C …	0	NA	0	NA
8_12672668_G_A	8_12672668_G_A_G	2	0.0647359	0.0420096	-0.296912	0.0465478	-0.103794	0.0694864	0.356576	elev	0.356576	8_12672668	NC_044911.1	12672668	G	A	A, A, A, A	synonymous_variant, upstream_gene_variant, downstream_gene_variant, non_coding_transcript_variant	LOW, MODIFIER, MODIFIER, MODIFIER	GENE_exon-XM_031075966.1-1, gene-LOC115957527, GENE_exon-XM_031075793.1-1, gene-LOC115957663	rna-XM_031075966.1, XM_031075793.1, rna-XM_031075793.1, XM_031075966.1	0, 2526, 2526, 0	TRUE	TRUE	gene, mRNA, CDS, exon	ID=gene-LOC115957663;Dbxref=GeneID:115957663;Name=LOC115957663;gbkey=Gene;gene=LOC115957663;gene_biotype=protein_coding	ID=rna-XM_031075966.1;Parent=gene-LOC115957663;Dbxref=GeneID:115957663,GenBank:XM_031075966.1;Name=XM_031075966.1;gbkey=mRNA;gene=LOC115957663;model_evidence=Supporting evidence includes similarity to: 3 mRNAs%2C 3 ESTs%2C 14 Proteins%2C and 100%25 coverage of the annotated genomic feature by RNAseq alignments%2C including 34 samples with support for all annotated introns;product=protein disulfid…	0	NA	0	NA
4_40241673_G_A	4_40241673_G_A_A	2	0.0605415	0.16999	-0.259309	0.307955	-0.171554	0.354959	0.194483	bio19	0.354959	4_40241673	NC_044907.1	40241673	G	A	A	non_coding_transcript_exon_variant	MODIFIER	LOC115983922	gene-LOC115983922	0	FALSE	FALSE	pseudogene, exon			NA	NA	NA	NA
2_70194311_T_C	2_70194311_T_C_C	3	-0.0650308	-0.0454824	-0.115943	0.353425	0.129684	0.189216	-0.159174	bio15	0.353425	2_70194311	NC_044905.1	70194311	T	C	C, C, C, C, C, C, C, C, C, C, C, C, C, C, C, C	3_prime_UTR_variant, 3_prime_UTR_variant, 3_prime_UTR_variant, 3_prime_UTR_variant, 3_prime_UTR_variant, 3_prime_UTR_variant, 3_prime_UTR_variant, upstream_gene_variant, downstream_gene_variant, non_coding_transcript_variant, non_coding_transcript_variant, non_coding_transcript_variant, non_coding_transcript_variant, non_coding_transcript_variant, non_coding_transcript_variant, non_coding_transcr…	MODIFIER, MODIFIER, MODIFIER, MODIFIER, MODIFIER, MODIFIER, MODIFIER, MODIFIER, MODIFIER, MODIFIER, MODIFIER, MODIFIER, MODIFIER, MODIFIER, MODIFIER, MODIFIER	GENE_exon-XM_031097626.1-1, GENE_exon-XM_031097621.1-1, GENE_exon-XM_031097624.1-1, GENE_exon-XM_031097620.1-1, GENE_exon-XM_031097622.1-1, GENE_exon-XM_031097623.1-1, GENE_exon-XM_031097625.1-1, gene-LOC115976387, GENE_exon-XM_031097627.1-1, gene-LOC115976385, gene-LOC115976385, gene-LOC115976385, gene-LOC115976385, gene-LOC115976385, gene-LOC115976385, gene-LOC115976385	rna-XM_031097626.1, rna-XM_031097621.1, rna-XM_031097624.1, rna-XM_031097620.1, rna-XM_031097622.1, rna-XM_031097623.1, rna-XM_031097625.1, XM_031097627.1, rna-XM_031097627.1, XM_031097620.1, XM_031097626.1, XM_031097621.1, XM_031097624.1, XM_031097622.1, XM_031097623.1, XM_031097625.1	24, 24, 24, 24, 24, 24, 24, 276, 276, 0, 0, 0, 0, 0, 0, 0	TRUE	TRUE	gene, mRNA, mRNA, mRNA, mRNA, mRNA, mRNA, mRNA, exon, exon, exon, exon, exon, exon, exon	ID=gene-LOC115976385;Dbxref=GeneID:115976385;Name=LOC115976385;gbkey=Gene;gene=LOC115976385;gene_biotype=protein_coding	ID=rna-XM_031097626.1;Parent=gene-LOC115976385;Dbxref=GeneID:115976385,GenBank:XM_031097626.1;Name=XM_031097626.1;gbkey=mRNA;gene=LOC115976385;model_evidence=Supporting evidence includes similarity to: 3 mRNAs%2C 2 ESTs%2C 4 Proteins%2C and 100%25 coverage of the annotated genomic feature by RNAseq alignments%2C including 27 samples with support for all annotated introns;product=uncharacterized L…	0	NA	0	NA
4_87837162_C_T	4_87837162_C_T_T	3	-0.0643532	-0.0669432	-0.11479	0.222421	0.16134	0.347055	-0.0994356	bio19	0.347055	4_87837162	NC_044907.1	87837162	C	T	T	intergenic_region	MODIFIER	GENE_exon-XM_031108934.1-1-GENE_exon-XM_031110150.1-1	GENE_exon-XM_031108934.1-1-GENE_exon-XM_031110150.1-1	0	FALSE	FALSE	NA	NA	NA	NA	NA	NA	NA
4_40704336_G_T	4_40704336_G_T_T	2	0.0608627	0.097185	-0.300049	0.103329	0.0112291	0.12284	0.346231	elev	0.346231	4_40704336	NC_044907.1	40704336	G	T	T, T, T, T, T, T	intron_variant, intron_variant, intron_variant, non_coding_transcript_variant, non_coding_transcript_variant, non_coding_transcript_variant	MODIFIER, MODIFIER, MODIFIER, MODIFIER, MODIFIER, MODIFIER	GENE_exon-XM_031106335.1-1, GENE_exon-XM_031106338.1-1, GENE_exon-XM_031106336.1-1, gene-LOC115983611, gene-LOC115983611, gene-LOC115983611	rna-XM_031106335.1, rna-XM_031106338.1, rna-XM_031106336.1, XM_031106335.1, XM_031106338.1, XM_031106336.1	0, 0, 0, 0, 0, 0	TRUE	TRUE	mRNA, gene, mRNA, mRNA	ID=gene-LOC115983611;Dbxref=GeneID:115983611;Name=LOC115983611;gbkey=Gene;gene=LOC115983611;gene_biotype=protein_coding	ID=rna-XM_031106336.1;Parent=gene-LOC115983611;Dbxref=GeneID:115983611,GenBank:XM_031106336.1;Name=XM_031106336.1;gbkey=mRNA;gene=LOC115983611;model_evidence=Supporting evidence includes similarity to: 5 mRNAs%2C 2 ESTs%2C 4 Proteins%2C and 100%25 coverage of the annotated genomic feature by RNAseq alignments%2C including 22 samples with support for all annotated introns;product=phosphatidylinosi…	0	NA	0	NA
8_4671345_T_C	8_4671345_T_C_C	3	-0.0574279	-0.108176	-0.140464	0.256975	0.105725	0.346167	-0.111991	bio19	0.346167	8_4671345	NC_044911.1	4671345	T	C	C, C	intron_variant, non_coding_transcript_variant	MODIFIER, MODIFIER	GENE_exon-XM_031076982.1-1, gene-LOC115958556	rna-XM_031076982.1, XM_031076982.1	0, 0	TRUE	TRUE	gene, mRNA	ID=gene-LOC115958556;Dbxref=GeneID:115958556;Name=LOC115958556;gbkey=Gene;gene=LOC115958556;gene_biotype=protein_coding	ID=rna-XM_031076982.1;Parent=gene-LOC115958556;Dbxref=GeneID:115958556,GenBank:XM_031076982.1;Name=XM_031076982.1;gbkey=mRNA;gene=LOC115958556;model_evidence=Supporting evidence includes similarity to: 1 Protein%2C and 100%25 coverage of the annotated genomic feature by RNAseq alignments;product=non-functional pseudokinase ZED1-like%2C transcript variant X2;transcript_id=XM_031076982.1	0	NA	0	NA
1_11009896_T_C	1_11009896_T_C_C	3	-0.0592517	-0.160217	-0.213753	0.216376	0.195925	0.344638	-0.0589484	bio19	0.344638	1_11009896	NC_044904.1	11009896	T	C	C	intron_variant	MODIFIER	LOC115978647	gene-LOC115978647	0	FALSE	FALSE	pseudogene			NA	NA	NA	NA
6_13776700_T_C	6_13776700_T_C_T	3	-0.054942	0.100809	0.0196202	0.344241	-0.0705574	0.205796	-0.0459707	bio15	0.344241	6_13776700	NC_044909.1	13776700	T	C	C, C, C, C, C	upstream_gene_variant, upstream_gene_variant, downstream_gene_variant, intron_variant, non_coding_transcript_variant	MODIFIER, MODIFIER, MODIFIER, MODIFIER, MODIFIER	gene-LOC115994481, LOC115994481, GENE_exon-XR_004093222.1-1, GENE_exon-XM_031118649.1-1, gene-LOC115994480	XR_004093222.1, gene-LOC115994481, rna-XR_004093222.1, rna-XM_031118649.1, XM_031118649.1	4785, 4785, 4785, 0, 0	TRUE	TRUE	gene, mRNA	ID=gene-LOC115994480;Dbxref=GeneID:115994480;Name=LOC115994480;gbkey=Gene;gene=LOC115994480;gene_biotype=protein_coding	ID=rna-XM_031118649.1;Parent=gene-LOC115994480;Dbxref=GeneID:115994480,GenBank:XM_031118649.1;Name=XM_031118649.1;gbkey=mRNA;gene=LOC115994480;model_evidence=Supporting evidence includes similarity to: 7 mRNAs%2C 4 ESTs%2C 8 Proteins%2C and 100%25 coverage of the annotated genomic feature by RNAseq alignments%2C including 20 samples with support for all annotated introns;product=kinesin-like prot…	0	NA	0	NA
10_64363451_G_A	10_64363451_G_A_A	3	-0.059358	-0.13239	-0.213753	0.330995	0.0918232	0.343357	-0.0605739	bio19	0.343357	10_64363451	NC_044913.1	64363451	G	A	A, A, A, A, A	upstream_gene_variant, upstream_gene_variant, downstream_gene_variant, intron_variant, non_coding_transcript_variant	MODIFIER, MODIFIER, MODIFIER, MODIFIER, MODIFIER	GENE_exon-XM_031082404.1-1, gene-TRNAI-AAU-19, gene-LOC115963409, GENE_exon-XM_031082566.1-1, gene-LOC115963531	rna-XM_031082404.1, rna-TRNAI-AAU-19, XM_031082404.1, rna-XM_031082566.1, XM_031082566.1	2840, 1607, 2840, 0, 0	TRUE	TRUE	gene, mRNA	ID=gene-LOC115963531;Dbxref=GeneID:115963531;Name=LOC115963531;gbkey=Gene;gene=LOC115963531;gene_biotype=protein_coding	ID=rna-XM_031082566.1;Parent=gene-LOC115963531;Dbxref=GeneID:115963531,GenBank:XM_031082566.1;Name=XM_031082566.1;gbkey=mRNA;gene=LOC115963531;model_evidence=Supporting evidence includes similarity to: 5 mRNAs%2C 7 ESTs%2C 5 Proteins%2C and 100%25 coverage of the annotated genomic feature by RNAseq alignments%2C including 40 samples with support for all annotated introns;product=la-related protei…	0	NA	0	NA
3_24697196_T_C	3_24697196_T_C_C	2	0.0595581	0.066258	-0.29948	0.126335	-0.138256	0.289472	0.341534	elev	0.341534	3_24697196	NC_044906.1	24697196	T	C	C, C, C, C, C, C, C, C, C, C	3_prime_UTR_variant, upstream_gene_variant, downstream_gene_variant, downstream_gene_variant, downstream_gene_variant, downstream_gene_variant, downstream_gene_variant, downstream_gene_variant, downstream_gene_variant, non_coding_transcript_variant	MODIFIER, MODIFIER, MODIFIER, MODIFIER, MODIFIER, MODIFIER, MODIFIER, MODIFIER, MODIFIER, MODIFIER	GENE_exon-XM_031102853.1-1, gene-LOC115980624, GENE_exon-XM_031102211.1-1, GENE_exon-XM_031102212.1-1, gene-LOC115980024, GENE_exon-XM_031102210.1-1, GENE_exon-XM_031102854.1-1, gene-LOC115980024, gene-LOC115980024, gene-LOC115980623	rna-XM_031102853.1, XM_031102854.1, rna-XM_031102211.1, rna-XM_031102212.1, XM_031102210.1, rna-XM_031102210.1, rna-XM_031102854.1, XM_031102211.1, XM_031102212.1, XM_031102853.1	456, 1517, 3636, 3636, 3636, 3636, 1517, 3636, 3636, 0	TRUE	TRUE	exon, mRNA, gene	ID=gene-LOC115980623;Dbxref=GeneID:115980623;Name=LOC115980623;gbkey=Gene;gene=LOC115980623;gene_biotype=protein_coding	ID=rna-XM_031102853.1;Parent=gene-LOC115980623;Dbxref=GeneID:115980623,GenBank:XM_031102853.1;Name=XM_031102853.1;gbkey=mRNA;gene=LOC115980623;model_evidence=Supporting evidence includes similarity to: 1 Protein%2C and 87%25 coverage of the annotated genomic feature by RNAseq alignments;product=probable LRR receptor-like serine/threonine-protein kinase At3g47570;transcript_id=XM_031102853.1	0	NA	0	NA
5_36279187_A_C	5_36279187_A_C_C	2	0.0639572	0.0157414	-0.341248	0.110555	0.0107585	0.135435	0.296645	bio6	0.341248	5_36279187	NC_044908.1	36279187	A	C	C, C, C, C, C, C, C, C, C, C	intron_variant, intron_variant, intron_variant, intron_variant, intron_variant, non_coding_transcript_variant, non_coding_transcript_variant, non_coding_transcript_variant, non_coding_transcript_variant, non_coding_transcript_variant	MODIFIER, MODIFIER, MODIFIER, MODIFIER, MODIFIER, MODIFIER, MODIFIER, MODIFIER, MODIFIER, MODIFIER	GENE_exon-XM_031115245.1-1, GENE_exon-XM_031115247.1-1, GENE_exon-XM_031115248.1-1, GENE_exon-XM_031115249.1-1, GENE_exon-XM_031115246.1-1, gene-LOC115991504, gene-LOC115991504, gene-LOC115991504, gene-LOC115991504, gene-LOC115991504	rna-XM_031115245.1, rna-XM_031115247.1, rna-XM_031115248.1, rna-XM_031115249.1, rna-XM_031115246.1, XM_031115245.1, XM_031115247.1, XM_031115248.1, XM_031115249.1, XM_031115246.1	0, 0, 0, 0, 0, 0, 0, 0, 0, 0	TRUE	TRUE	mRNA, mRNA, mRNA, gene, mRNA, mRNA	ID=gene-LOC115991504;Dbxref=GeneID:115991504;Name=LOC115991504;gbkey=Gene;gene=LOC115991504;gene_biotype=protein_coding	ID=rna-XM_031115247.1;Parent=gene-LOC115991504;Dbxref=GeneID:115991504,GenBank:XM_031115247.1;Name=XM_031115247.1;gbkey=mRNA;gene=LOC115991504;model_evidence=Supporting evidence includes similarity to: 2 mRNAs%2C 10 ESTs%2C 19 Proteins%2C and 100%25 coverage of the annotated genomic feature by RNAseq alignments%2C including 37 samples with support for all annotated introns;product=probable protei…	0	NA	0	NA
12_2184381_C_G	12_2184381_C_G_G	3	-0.0623421	-0.0576739	-0.118651	0.214828	0.15421	0.339195	-0.0687522	bio19	0.339195	12_2184381	NC_044915.1	2184381	C	G	G, G, G, G, G	upstream_gene_variant, upstream_gene_variant, downstream_gene_variant, downstream_gene_variant, intergenic_region	MODIFIER, MODIFIER, MODIFIER, MODIFIER, MODIFIER	GENE_exon-XM_031090553.1-1, gene-LOC115970929, gene-LOC115970928, GENE_exon-XM_031090555.1-1, GENE_exon-XM_031090553.1-1-GENE_exon-XM_031090555.1-1	rna-XM_031090553.1, XM_031090555.1, XM_031090553.1, rna-XM_031090555.1, GENE_exon-XM_031090553.1-1-GENE_exon-XM_031090555.1-1	4082, 1264, 4082, 1264, 0	FALSE	FALSE	NA	NA	NA	1264	ID=gene-LOC115970929;Dbxref=GeneID:115970929;Name=LOC115970929;gbkey=Gene;gene=LOC115970929;gene_biotype=protein_coding	1264	ID=rna-XM_031090555.1;Parent=gene-LOC115970929;Dbxref=GeneID:115970929,GenBank:XM_031090555.1;Name=XM_031090555.1;gbkey=mRNA;gene=LOC115970929;model_evidence=Supporting evidence includes similarity to: 2 mRNAs%2C 4 ESTs%2C 3 Proteins%2C and 96%25 coverage of the annotated genomic feature by RNAseq alignments;product=uncharacterized LOC115970929;transcript_id=XM_031090555.1
12_4326721_G_A	12_4326721_G_A_A	3	-0.0623421	-0.0576739	-0.118651	0.214828	0.15421	0.339195	-0.0687522	bio19	0.339195	12_4326721	NC_044915.1	4326721	G	A	A, A, A, A, A	upstream_gene_variant, downstream_gene_variant, downstream_gene_variant, downstream_gene_variant, intergenic_region	MODIFIER, MODIFIER, MODIFIER, MODIFIER, MODIFIER	GENE_exon-XM_031092855.1-1, gene-LOC115972531, gene-LOC115970773, GENE_exon-XM_031090374.1-1, GENE_exon-XM_031090374.1-1-GENE_exon-XM_031091332.1-1	rna-XM_031092855.1, XM_031092855.1, XM_031090374.1, rna-XM_031090374.1, GENE_exon-XM_031090374.1-1-GENE_exon-XM_031091332.1-1	4824, 4824, 862, 862, 0	FALSE	FALSE	NA	NA	NA	862	ID=gene-LOC115970773;Dbxref=GeneID:115970773;Name=LOC115970773;gbkey=Gene;gene=LOC115970773;gene_biotype=protein_coding	862	ID=rna-XM_031090374.1;Parent=gene-LOC115970773;Dbxref=GeneID:115970773,GenBank:XM_031090374.1;Name=XM_031090374.1;gbkey=mRNA;gene=LOC115970773;model_evidence=Supporting evidence includes similarity to: 1 Protein%2C and 100%25 coverage of the annotated genomic feature by RNAseq alignments%2C including 10 samples with support for all annotated introns;product=F-box protein CPR1-like;transcript_id=X…
12_4343460_T_G	12_4343460_T_G_G	3	-0.0623421	-0.0576739	-0.118651	0.214828	0.15421	0.339195	-0.0687522	bio19	0.339195	12_4343460	NC_044915.1	4343460	T	G	G, G	intron_variant, non_coding_transcript_variant	MODIFIER, MODIFIER	GENE_exon-XM_031091332.1-1, gene-LOC115971415	rna-XM_031091332.1, XM_031091332.1	0, 0	TRUE	TRUE	gene, mRNA	ID=gene-LOC115971415;Dbxref=GeneID:115971415;Name=LOC115971415;gbkey=Gene;gene=LOC115971415;gene_biotype=protein_coding	ID=rna-XM_031091332.1;Parent=gene-LOC115971415;Dbxref=GeneID:115971415,GenBank:XM_031091332.1;Name=XM_031091332.1;gbkey=mRNA;gene=LOC115971415;model_evidence=Supporting evidence includes similarity to: 6 mRNAs%2C 9 ESTs%2C 21 Proteins%2C and 100%25 coverage of the annotated genomic feature by RNAseq alignments%2C including 40 samples with support for all annotated introns;product=ABC transporter …	0	NA	0	NA
12_4427969_T_G	12_4427969_T_G_G	3	-0.0623421	-0.0576739	-0.118651	0.214828	0.15421	0.339195	-0.0687522	bio19	0.339195	12_4427969	NC_044915.1	4427969	T	G	G, G, G, G, G, G	intron_variant, intron_variant, intron_variant, non_coding_transcript_variant, non_coding_transcript_variant, non_coding_transcript_variant	MODIFIER, MODIFIER, MODIFIER, MODIFIER, MODIFIER, MODIFIER	GENE_exon-XM_031090652.1-1, GENE_exon-XM_031090651.1-1, GENE_exon-XM_031090650.1-1, gene-LOC115970992, gene-LOC115970992, gene-LOC115970992	rna-XM_031090652.1, rna-XM_031090651.1, rna-XM_031090650.1, XM_031090650.1, XM_031090652.1, XM_031090651.1	0, 0, 0, 0, 0, 0	TRUE	TRUE	gene, mRNA, mRNA, mRNA	ID=gene-LOC115970992;Dbxref=GeneID:115970992;Name=LOC115970992;gbkey=Gene;gene=LOC115970992;gene_biotype=protein_coding	ID=rna-XM_031090650.1;Parent=gene-LOC115970992;Dbxref=GeneID:115970992,GenBank:XM_031090650.1;Name=XM_031090650.1;gbkey=mRNA;gene=LOC115970992;model_evidence=Supporting evidence includes similarity to: 2 mRNAs%2C 1 EST%2C 2 Proteins%2C and 100%25 coverage of the annotated genomic feature by RNAseq alignments%2C including 34 samples with support for all annotated introns;product=TELO2-interacting …	0	NA	0	NA
2_24156886_G_A	2_24156886_G_A_A	3	-0.0623421	-0.0576739	-0.118651	0.214828	0.15421	0.339195	-0.0687522	bio19	0.339195	2_24156886	NC_044905.1	24156886	G	A	A, A	intron_variant, non_coding_transcript_variant	MODIFIER, MODIFIER	GENE_exon-XM_031095678.1-1, gene-LOC115975043	rna-XM_031095678.1, XM_031095678.1	0, 0	TRUE	TRUE	gene, mRNA	ID=gene-LOC115975043;Dbxref=GeneID:115975043;Name=LOC115975043;gbkey=Gene;gene=LOC115975043;gene_biotype=protein_coding	ID=rna-XM_031095678.1;Parent=gene-LOC115975043;Dbxref=GeneID:115975043,GenBank:XM_031095678.1;Name=XM_031095678.1;gbkey=mRNA;gene=LOC115975043;model_evidence=Supporting evidence includes similarity to: 3 mRNAs%2C 8 ESTs%2C 20 Proteins%2C and 100%25 coverage of the annotated genomic feature by RNAseq alignments%2C including 40 samples with support for all annotated introns;product=transcription fa…	0	NA	0	NA
5_45687855_T_A	5_45687855_T_A_A	3	-0.0623421	-0.0576739	-0.118651	0.214828	0.15421	0.339195	-0.0687522	bio19	0.339195	5_45687855	NC_044908.1	45687855	T	A	A	intergenic_region	MODIFIER	LOC115990558-LOC115990559	LOC115990558-LOC115990559	0	FALSE	FALSE	NA	NA	NA	NA	NA	NA	NA
6_5883582_G_A	6_5883582_G_A_A	3	-0.0623421	-0.0576739	-0.118651	0.214828	0.15421	0.339195	-0.0687522	bio19	0.339195	6_5883582	NC_044909.1	5883582	G	A	A, A, A, A	intron_variant, intron_variant, non_coding_transcript_variant, non_coding_transcript_variant	MODIFIER, MODIFIER, MODIFIER, MODIFIER	GENE_exon-XM_031118397.1-1, GENE_exon-XM_031118396.1-1, gene-LOC115994303, gene-LOC115994303	rna-XM_031118397.1, rna-XM_031118396.1, XM_031118396.1, XM_031118397.1	0, 0, 0, 0	TRUE	TRUE	mRNA, gene, mRNA	ID=gene-LOC115994303;Dbxref=GeneID:115994303;Name=LOC115994303;gbkey=Gene;gene=LOC115994303;gene_biotype=protein_coding	ID=rna-XM_031118396.1;Parent=gene-LOC115994303;Dbxref=GeneID:115994303,GenBank:XM_031118396.1;Name=XM_031118396.1;gbkey=mRNA;gene=LOC115994303;model_evidence=Supporting evidence includes similarity to: 6 mRNAs%2C 2 ESTs%2C 12 Proteins%2C and 100%25 coverage of the annotated genomic feature by RNAseq alignments%2C including 39 samples with support for all annotated introns;product=uncharacterized …	0	NA	0	NA
8_39205763_C_T	8_39205763_C_T_T	3	-0.0623421	-0.0576739	-0.118651	0.214828	0.15421	0.339195	-0.0687522	bio19	0.339195	8_39205763	NC_044911.1	39205763	C	T	T	intergenic_region	MODIFIER	GENE_exon-XM_031076327.1-1-LOC115956851	GENE_exon-XM_031076327.1-1-LOC115956851	0	FALSE	FALSE	NA	NA	NA	15909	ID=gene-LOC115957967;Dbxref=GeneID:115957967;Name=LOC115957967;gbkey=Gene;gene=LOC115957967;gene_biotype=protein_coding	15909	ID=rna-XM_031076327.1;Parent=gene-LOC115957967;Dbxref=GeneID:115957967,GenBank:XM_031076327.1;Name=XM_031076327.1;gbkey=mRNA;gene=LOC115957967;model_evidence=Supporting evidence includes similarity to: 3 mRNAs%2C 1 EST%2C 7 Proteins%2C and 100%25 coverage of the annotated genomic feature by RNAseq alignments%2C including 25 samples with support for all annotated introns;product=transcription fact…
9_28529305_C_T	9_28529305_C_T_T	3	-0.0550481	0.0157415	-0.0993359	0.338913	0.0158547	0.30174	-0.0974643	bio15	0.338913	9_28529305	NC_044912.1	28529305	C	T	T, T, T, T, T, T, T, T, T, T, T, T, T, T, T, T, T, T, T, T, T, T, T, T, T	upstream_gene_variant, upstream_gene_variant, upstream_gene_variant, upstream_gene_variant, upstream_gene_variant, upstream_gene_variant, upstream_gene_variant, upstream_gene_variant, upstream_gene_variant, upstream_gene_variant, upstream_gene_variant, upstream_gene_variant, downstream_gene_variant, downstream_gene_variant, downstream_gene_variant, downstream_gene_variant, downstream_gene_variant…	MODIFIER, MODIFIER, MODIFIER, MODIFIER, MODIFIER, MODIFIER, MODIFIER, MODIFIER, MODIFIER, MODIFIER, MODIFIER, MODIFIER, MODIFIER, MODIFIER, MODIFIER, MODIFIER, MODIFIER, MODIFIER, MODIFIER, MODIFIER, MODIFIER, MODIFIER, MODIFIER, MODIFIER, MODIFIER	gene-LOC115960294, gene-LOC115960294, gene-LOC115960294, gene-LOC115960294, gene-LOC115960294, gene-LOC115960294, gene-LOC115960294, gene-LOC115960294, gene-LOC115960294, gene-LOC115960294, gene-LOC115960294, gene-LOC115960294, GENE_exon-XM_031079115.1-1, GENE_exon-XM_031079105.1-1, GENE_exon-XM_031079106.1-1, GENE_exon-XM_031079107.1-1, GENE_exon-XM_031079108.1-1, GENE_exon-XM_031079109.1-1, GEN…	XM_031079105.1, XM_031079115.1, XM_031079106.1, XM_031079107.1, XM_031079108.1, XM_031079109.1, XM_031079110.1, XM_031079111.1, XM_031079112.1, XM_031079113.1, XM_031079114.1, XM_031079117.1, rna-XM_031079115.1, rna-XM_031079105.1, rna-XM_031079106.1, rna-XM_031079107.1, rna-XM_031079108.1, rna-XM_031079109.1, rna-XM_031079110.1, rna-XM_031079111.1, rna-XM_031079112.1, rna-XM_031079113.1, rna-XM_…	2436, 1645, 2436, 2436, 2436, 2436, 2436, 2436, 2436, 2436, 2436, 2436, 1645, 2436, 2436, 2436, 2436, 2436, 2436, 2436, 2436, 2436, 2436, 2436, 0	FALSE	FALSE	NA	NA	NA	1645	ID=gene-LOC115960294;Dbxref=GeneID:115960294;Name=LOC115960294;gbkey=Gene;gene=LOC115960294;gene_biotype=protein_coding	1645	ID=rna-XM_031079115.1;Parent=gene-LOC115960294;Dbxref=GeneID:115960294,GenBank:XM_031079115.1;Name=XM_031079115.1;gbkey=mRNA;gene=LOC115960294;model_evidence=Supporting evidence includes similarity to: 6 mRNAs%2C 17 Proteins%2C and 100%25 coverage of the annotated genomic feature by RNAseq alignments%2C including 5 samples with support for all annotated introns;product=putative pentatricopeptide …
8_59213912_A_C	8_59213912_A_C_C	2	0.0611069	0.0905977	-0.29948	0.136857	-0.138256	0.287007	0.338493	elev	0.338493	8_59213912	NC_044911.1	59213912	A	C	C	intergenic_region	MODIFIER	GENE_exon-XM_031074273.1-1-GENE_exon-XM_031072677.1-1	GENE_exon-XM_031074273.1-1-GENE_exon-XM_031072677.1-1	0	FALSE	FALSE	NA	NA	NA	NA	NA	NA	NA
7_552993_A_T	7_552993_A_T_T	3	-0.0603138	0.0893924	0.0635213	0.336193	-0.0212101	0.149441	-0.132875	bio15	0.336193	7_552993	NC_044910.1	552993	A	T	T, T	intron_variant, non_coding_transcript_variant	MODIFIER, MODIFIER	GENE_exon-XM_031070922.1-1, gene-LOC115953317	rna-XM_031070922.1, XM_031070922.1	0, 0	TRUE	TRUE	gene, mRNA	ID=gene-LOC115953317;Dbxref=GeneID:115953317;Name=LOC115953317;gbkey=Gene;gene=LOC115953317;gene_biotype=protein_coding	ID=rna-XM_031070922.1;Parent=gene-LOC115953317;Dbxref=GeneID:115953317,GenBank:XM_031070922.1;Name=XM_031070922.1;gbkey=mRNA;gene=LOC115953317;model_evidence=Supporting evidence includes similarity to: 2 ESTs%2C 9 Proteins%2C and 100%25 coverage of the annotated genomic feature by RNAseq alignments%2C including 37 samples with support for all annotated introns;product=cytoplasmic tRNA 2-thiolatio…	0	NA	0	NA
11_29061246_G_A	11_29061246_G_A_A	3	-0.0614415	-0.0488387	-0.11384	0.212026	0.15421	0.335169	-0.0767943	bio19	0.335169	11_29061246	NC_044914.1	29061246	G	A	A, A, A, A, A, A	upstream_gene_variant, upstream_gene_variant, intron_variant, intron_variant, non_coding_transcript_variant, non_coding_transcript_variant	MODIFIER, MODIFIER, MODIFIER, MODIFIER, MODIFIER, MODIFIER	gene-LOC115968057, GENE_exon-XM_031087257.1-1, GENE_exon-XM_031087254.1-1, GENE_exon-XM_031087255.1-1, gene-LOC115968055, gene-LOC115968055	XM_031087257.1, rna-XM_031087257.1, rna-XM_031087254.1, rna-XM_031087255.1, XM_031087254.1, XM_031087255.1	824, 824, 0, 0, 0, 0	TRUE	TRUE	gene, mRNA, mRNA	ID=gene-LOC115968055;Dbxref=GeneID:115968055;Name=LOC115968055;gbkey=Gene;gene=LOC115968055;gene_biotype=protein_coding	ID=rna-XM_031087254.1;Parent=gene-LOC115968055;Dbxref=GeneID:115968055,GenBank:XM_031087254.1;Name=XM_031087254.1;gbkey=mRNA;gene=LOC115968055;model_evidence=Supporting evidence includes similarity to: 7 mRNAs%2C 4 ESTs%2C 5 Proteins%2C and 100%25 coverage of the annotated genomic feature by RNAseq alignments%2C including 38 samples with support for all annotated introns;product=serine/threonine-…	0	NA	0	NA
8_27519_T_C	8_27519_T_C_C	3	-0.0550066	0.00769302	-0.0532169	0.334501	0.0050137	0.231947	-0.114852	bio15	0.334501	8_27519	NC_044911.1	27519	T	C	C	intergenic_region	MODIFIER	GENE_exon-XM_031075723.1-1-GENE_exon-XM_031073237.1-1	GENE_exon-XM_031075723.1-1-GENE_exon-XM_031073237.1-1	0	FALSE	FALSE	NA	NA	NA	9146	ID=gene-LOC115957478;Dbxref=GeneID:115957478;Name=LOC115957478;gbkey=Gene;gene=LOC115957478;gene_biotype=protein_coding	9146	ID=rna-XM_031075723.1;Parent=gene-LOC115957478;Dbxref=GeneID:115957478,GenBank:XM_031075723.1;Name=XM_031075723.1;gbkey=mRNA;gene=LOC115957478;model_evidence=Supporting evidence includes similarity to: 8 mRNAs%2C 44 ESTs%2C 41 Proteins%2C and 98%25 coverage of the annotated genomic feature by RNAseq alignments%2C including 2 samples with support for all annotated introns;product=cytochrome P450 C…
12_25649324_C_T	12_25649324_C_T_T	3	-0.0620102	-0.0797618	-0.10903	0.214417	0.15421	0.331142	-0.104705	bio19	0.331142	12_25649324	NC_044915.1	25649324	C	T	T, T	intron_variant, non_coding_transcript_variant	MODIFIER, MODIFIER	GENE_exon-XM_031091445.1-1, gene-LOC115971491	rna-XM_031091445.1, XM_031091445.1	0, 0	TRUE	TRUE	mRNA, gene	ID=gene-LOC115971491;Dbxref=GeneID:115971491;Name=LOC115971491;gbkey=Gene;gene=LOC115971491;gene_biotype=protein_coding	ID=rna-XM_031091445.1;Parent=gene-LOC115971491;Dbxref=GeneID:115971491,GenBank:XM_031091445.1;Name=XM_031091445.1;gbkey=mRNA;gene=LOC115971491;model_evidence=Supporting evidence includes similarity to: 3 mRNAs%2C 2 ESTs%2C 3 Proteins%2C and 100%25 coverage of the annotated genomic feature by RNAseq alignments%2C including 34 samples with support for all annotated introns;product=DNA topoisomerase…	0	NA	0	NA
7_34921666_G_A	7_34921666_G_A_A	3	-0.0620102	-0.0797618	-0.10903	0.214417	0.15421	0.331142	-0.104705	bio19	0.331142	7_34921666	NC_044910.1	34921666	G	A	A, A, A, A	intron_variant, intron_variant, non_coding_transcript_variant, non_coding_transcript_variant	MODIFIER, MODIFIER, MODIFIER, MODIFIER	GENE_exon-XM_031070360.1-1, GENE_exon-XM_031070361.1-1, gene-LOC115952972, gene-LOC115952972	rna-XM_031070360.1, rna-XM_031070361.1, XM_031070360.1, XM_031070361.1	0, 0, 0, 0	TRUE	TRUE	mRNA, gene, mRNA	ID=gene-LOC115952972;Dbxref=GeneID:115952972;Name=LOC115952972;gbkey=Gene;gene=LOC115952972;gene_biotype=protein_coding	ID=rna-XM_031070361.1;Parent=gene-LOC115952972;Dbxref=GeneID:115952972,GenBank:XM_031070361.1;Name=XM_031070361.1;gbkey=mRNA;gene=LOC115952972;model_evidence=Supporting evidence includes similarity to: 4 mRNAs%2C 1 EST%2C 7 Proteins%2C and 100%25 coverage of the annotated genomic feature by RNAseq alignments%2C including 35 samples with support for all annotated introns;product=importin-11%2C tra…	0	NA	0	NA
12_31484479_T_C	12_31484479_T_C_C	3	-0.0611096	-0.0709266	-0.10422	0.211615	0.15421	0.327116	-0.112747	bio19	0.327116	12_31484479	NC_044915.1	31484479	T	C	C, C, C, C, C, C, C, C, C, C, C, C, C, C	upstream_gene_variant, upstream_gene_variant, upstream_gene_variant, upstream_gene_variant, downstream_gene_variant, downstream_gene_variant, downstream_gene_variant, downstream_gene_variant, intron_variant, intron_variant, intron_variant, non_coding_transcript_variant, non_coding_transcript_variant, non_coding_transcript_variant	MODIFIER, MODIFIER, MODIFIER, MODIFIER, MODIFIER, MODIFIER, MODIFIER, MODIFIER, MODIFIER, MODIFIER, MODIFIER, MODIFIER, MODIFIER, MODIFIER	gene-LOC115969864, gene-LOC115969864, gene-LOC115969864, gene-LOC115969864, GENE_exon-XM_031089498.1-1, GENE_exon-XM_031089499.1-1, GENE_exon-XM_031089500.1-1, GENE_exon-XM_031089497.1-1, GENE_exon-XM_031089689.1-1, GENE_exon-XM_031089688.1-1, GENE_exon-XM_031089687.1-1, gene-LOC115970029, gene-LOC115970029, gene-LOC115970029	XM_031089497.1, XM_031089498.1, XM_031089499.1, XM_031089500.1, rna-XM_031089498.1, rna-XM_031089499.1, rna-XM_031089500.1, rna-XM_031089497.1, rna-XM_031089689.1, rna-XM_031089688.1, rna-XM_031089687.1, XM_031089687.1, XM_031089689.1, XM_031089688.1	3473, 3473, 3473, 3473, 3473, 3473, 3473, 3473, 0, 0, 0, 0, 0, 0	TRUE	TRUE	gene, mRNA, mRNA, mRNA	ID=gene-LOC115970029;Dbxref=GeneID:115970029;Name=LOC115970029;gbkey=Gene;gene=LOC115970029;gene_biotype=protein_coding	ID=rna-XM_031089687.1;Parent=gene-LOC115970029;Dbxref=GeneID:115970029,GenBank:XM_031089687.1;Name=XM_031089687.1;gbkey=mRNA;gene=LOC115970029;model_evidence=Supporting evidence includes similarity to: 2 ESTs%2C 3 Proteins%2C and 100%25 coverage of the annotated genomic feature by RNAseq alignments%2C including 7 samples with support for all annotated introns;product=coiled-coil domain-containing…	0	NA	0	NA
11_54811449_A_G	11_54811449_A_G_A	2	0.0639936	0.0306776	-0.296626	0.07812	-0.0625384	0.0492873	0.326258	elev	0.326258	11_54811449	NC_044914.1	54811449	A	G	G, G	synonymous_variant, non_coding_transcript_variant	LOW, MODIFIER	GENE_exon-XM_031087028.1-1, gene-LOC115967877	rna-XM_031087028.1, XM_031087028.1	0, 0	TRUE	TRUE	mRNA, gene, CDS, exon	ID=gene-LOC115967877;Dbxref=GeneID:115967877;Name=LOC115967877;gbkey=Gene;gene=LOC115967877;gene_biotype=protein_coding	ID=rna-XM_031087028.1;Parent=gene-LOC115967877;Dbxref=GeneID:115967877,GenBank:XM_031087028.1;Name=XM_031087028.1;gbkey=mRNA;gene=LOC115967877;model_evidence=Supporting evidence includes similarity to: 2 mRNAs%2C 2 ESTs%2C 4 Proteins%2C and 100%25 coverage of the annotated genomic feature by RNAseq alignments%2C including 40 samples with support for all annotated introns;product=nitrate regulator…	0	NA	0	NA
12_32849654_C_T	12_32849654_C_T_C	2	0.0639936	0.0306776	-0.296626	0.07812	-0.0625384	0.0492873	0.326258	elev	0.326258	12_32849654	NC_044915.1	32849654	C	T	T, T, T, T, T, T, T, T	missense_variant, missense_variant, missense_variant, missense_variant, non_coding_transcript_variant, non_coding_transcript_variant, non_coding_transcript_variant, non_coding_transcript_variant	MODERATE, MODERATE, MODERATE, MODERATE, MODIFIER, MODIFIER, MODIFIER, MODIFIER	GENE_exon-XM_031092044.1-1, GENE_exon-XM_031092045.1-1, GENE_exon-XM_031092046.1-1, GENE_exon-XM_031092047.1-1, gene-LOC115971937, gene-LOC115971937, gene-LOC115971937, gene-LOC115971937	rna-XM_031092044.1, rna-XM_031092045.1, rna-XM_031092046.1, rna-XM_031092047.1, XM_031092044.1, XM_031092045.1, XM_031092046.1, XM_031092047.1	0, 0, 0, 0, 0, 0, 0, 0	TRUE	TRUE	mRNA, mRNA, gene, mRNA, mRNA, CDS, exon, CDS, exon, CDS, exon, CDS, exon	ID=gene-LOC115971937;Dbxref=GeneID:115971937;Name=LOC115971937;gbkey=Gene;gene=LOC115971937;gene_biotype=protein_coding	ID=rna-XM_031092044.1;Parent=gene-LOC115971937;Dbxref=GeneID:115971937,GenBank:XM_031092044.1;Name=XM_031092044.1;gbkey=mRNA;gene=LOC115971937;model_evidence=Supporting evidence includes similarity to: 3 mRNAs%2C 14 Proteins%2C and 100%25 coverage of the annotated genomic feature by RNAseq alignments%2C including 32 samples with support for all annotated introns;product=transcription factor EGL1%…	0	NA	0	NA
12_987604_T_G	12_987604_T_G_T	2	0.0639936	0.0306776	-0.296626	0.07812	-0.0625384	0.0492873	0.326258	elev	0.326258	12_987604	NC_044915.1	987604	T	G	G, G	intron_variant, non_coding_transcript_variant	MODIFIER, MODIFIER	GENE_exon-XM_031090610.1-1, gene-LOC115970968	rna-XM_031090610.1, XM_031090610.1	0, 0	TRUE	TRUE	mRNA, gene	ID=gene-LOC115970968;Dbxref=GeneID:115970968;Name=LOC115970968;gbkey=Gene;gene=LOC115970968;gene_biotype=protein_coding	ID=rna-XM_031090610.1;Parent=gene-LOC115970968;Dbxref=GeneID:115970968,GenBank:XM_031090610.1;Name=XM_031090610.1;gbkey=mRNA;gene=LOC115970968;model_evidence=Supporting evidence includes similarity to: 5 mRNAs%2C 10 ESTs%2C 11 Proteins%2C and 100%25 coverage of the annotated genomic feature by RNAseq alignments%2C including 38 samples with support for all annotated introns;product=protein ENHANCE…	0	NA	0	NA
2_22764210_A_G	2_22764210_A_G_A	2	0.0639936	0.0306776	-0.296626	0.07812	-0.0625384	0.0492873	0.326258	elev	0.326258	2_22764210	NC_044905.1	22764210	A	G	G, G, G, G	missense_variant, missense_variant, non_coding_transcript_variant, non_coding_transcript_variant	MODERATE, MODERATE, MODIFIER, MODIFIER	GENE_exon-XM_031095619.1-1, GENE_exon-XM_031095620.1-1, gene-LOC115974996, gene-LOC115974996	rna-XM_031095619.1, rna-XM_031095620.1, XM_031095619.1, XM_031095620.1	0, 0, 0, 0	TRUE	TRUE	gene, mRNA, mRNA, exon, CDS, exon, CDS	ID=gene-LOC115974996;Dbxref=GeneID:115974996;Name=LOC115974996;gbkey=Gene;gene=LOC115974996;gene_biotype=protein_coding	ID=rna-XM_031095619.1;Parent=gene-LOC115974996;Dbxref=GeneID:115974996,GenBank:XM_031095619.1;Name=XM_031095619.1;gbkey=mRNA;gene=LOC115974996;model_evidence=Supporting evidence includes similarity to: 2 mRNAs%2C 1 Protein%2C and 99%25 coverage of the annotated genomic feature by RNAseq alignments%2C including 29 samples with support for all annotated introns;product=uncharacterized LOC115974996%…	0	NA	0	NA
2_25285755_T_C	2_25285755_T_C_T	2	0.0639936	0.0306776	-0.296626	0.07812	-0.0625384	0.0492873	0.326258	elev	0.326258	2_25285755	NC_044905.1	25285755	T	C	C, C, C, C	intron_variant, intron_variant, non_coding_transcript_variant, non_coding_transcript_variant	MODIFIER, MODIFIER, MODIFIER, MODIFIER	GENE_exon-XM_031095713.1-1, GENE_exon-XM_031095712.1-1, gene-LOC115975071, gene-LOC115975071	rna-XM_031095713.1, rna-XM_031095712.1, XM_031095712.1, XM_031095713.1	0, 0, 0, 0	TRUE	TRUE	gene, mRNA, mRNA	ID=gene-LOC115975071;Dbxref=GeneID:115975071;Name=LOC115975071;gbkey=Gene;gene=LOC115975071;gene_biotype=protein_coding	ID=rna-XM_031095713.1;Parent=gene-LOC115975071;Dbxref=GeneID:115975071,GenBank:XM_031095713.1;Name=XM_031095713.1;gbkey=mRNA;gene=LOC115975071;model_evidence=Supporting evidence includes similarity to: 3 mRNAs%2C 7 ESTs%2C 23 Proteins%2C and 100%25 coverage of the annotated genomic feature by RNAseq alignments%2C including 29 samples with support for all annotated introns;product=serine carboxype…	0	NA	0	NA
2_33741965_A_G	2_33741965_A_G_A	2	0.0639936	0.0306776	-0.296626	0.07812	-0.0625384	0.0492873	0.326258	elev	0.326258	2_33741965	NC_044905.1	33741965	A	G	G, G	synonymous_variant, non_coding_transcript_variant	LOW, MODIFIER	GENE_exon-XM_031096160.1-1, gene-LOC115975396	rna-XM_031096160.1, XM_031096160.1	0, 0	TRUE	TRUE	mRNA, gene, CDS, exon	ID=gene-LOC115975396;Dbxref=GeneID:115975396;Name=LOC115975396;gbkey=Gene;gene=LOC115975396;gene_biotype=protein_coding	ID=rna-XM_031096160.1;Parent=gene-LOC115975396;Dbxref=GeneID:115975396,GenBank:XM_031096160.1;Name=XM_031096160.1;gbkey=mRNA;gene=LOC115975396;model_evidence=Supporting evidence includes similarity to: 2 mRNAs%2C 7 ESTs%2C 119 Proteins%2C and 100%25 coverage of the annotated genomic feature by RNAseq alignments%2C including 40 samples with support for all annotated introns;product=calcium-depende…	0	NA	0	NA
2_81198889_G_A	2_81198889_G_A_G	2	0.0639936	0.0306776	-0.296626	0.07812	-0.0625384	0.0492873	0.326258	elev	0.326258	2_81198889	NC_044905.1	81198889	G	A	A, A, A, A, A, A, A, A, A, A, A	upstream_gene_variant, upstream_gene_variant, upstream_gene_variant, upstream_gene_variant, upstream_gene_variant, upstream_gene_variant, upstream_gene_variant, upstream_gene_variant, upstream_gene_variant, upstream_gene_variant, intergenic_region	MODIFIER, MODIFIER, MODIFIER, MODIFIER, MODIFIER, MODIFIER, MODIFIER, MODIFIER, MODIFIER, MODIFIER, MODIFIER	GENE_exon-XM_031098346.1-1, GENE_exon-XR_004088404.1-1, GENE_exon-XR_004088405.1-1, GENE_exon-XM_031098347.1-1, gene-LOC115976838, GENE_exon-XM_031098345.1-1, gene-LOC115976838, gene-LOC115976838, gene-LOC115976838, gene-LOC115976838, GENE_exon-XM_031098344.1-1-GENE_exon-XM_031098346.1-1	rna-XM_031098346.1, rna-XR_004088404.1, rna-XR_004088405.1, rna-XM_031098347.1, XM_031098345.1, rna-XM_031098345.1, XM_031098346.1, XR_004088404.1, XR_004088405.1, XM_031098347.1, GENE_exon-XM_031098344.1-1-GENE_exon-XM_031098346.1-1	1440, 1441, 1441, 1441, 1442, 1442, 1440, 1441, 1441, 1441, 0	FALSE	FALSE	NA	NA	NA	NA	NA	NA	NA
7_43017195_T_G	7_43017195_T_G_T	2	0.0639936	0.0306776	-0.296626	0.07812	-0.0625384	0.0492873	0.326258	elev	0.326258	7_43017195	NC_044910.1	43017195	T	G	G, G, G	synonymous_variant, upstream_gene_variant, non_coding_transcript_variant	LOW, MODIFIER, MODIFIER	GENE_exon-XM_031071232.1-1, gene-TRNAY-GUA-11, gene-LOC115953519	rna-XM_031071232.1, rna-TRNAY-GUA-11, XM_031071232.1	0, 4658, 0	TRUE	TRUE	gene, mRNA, exon, CDS	ID=gene-LOC115953519;Dbxref=GeneID:115953519;Name=LOC115953519;gbkey=Gene;gene=LOC115953519;gene_biotype=protein_coding	ID=rna-XM_031071232.1;Parent=gene-LOC115953519;Dbxref=GeneID:115953519,GenBank:XM_031071232.1;Name=XM_031071232.1;gbkey=mRNA;gene=LOC115953519;model_evidence=Supporting evidence includes similarity to: 4 mRNAs%2C 27 Proteins%2C and 100%25 coverage of the annotated genomic feature by RNAseq alignments%2C including 22 samples with support for all annotated introns;product=probable xyloglucan endotr…	0	NA	0	NA
9_41333835_C_G	9_41333835_C_G_C	2	0.0639936	0.0306776	-0.296626	0.07812	-0.0625384	0.0492873	0.326258	elev	0.326258	9_41333835	NC_044912.1	41333835	C	G	G, G, G, G, G, G, G, G, G, G, G, G, G, G	upstream_gene_variant, upstream_gene_variant, upstream_gene_variant, upstream_gene_variant, upstream_gene_variant, upstream_gene_variant, intron_variant, intron_variant, intron_variant, intron_variant, non_coding_transcript_variant, non_coding_transcript_variant, non_coding_transcript_variant, non_coding_transcript_variant	MODIFIER, MODIFIER, MODIFIER, MODIFIER, MODIFIER, MODIFIER, MODIFIER, MODIFIER, MODIFIER, MODIFIER, MODIFIER, MODIFIER, MODIFIER, MODIFIER	GENE_exon-XM_031078289.1-1, gene-LOC115959753, GENE_exon-XM_031078288.1-1, GENE_exon-XM_031078290.1-1, gene-LOC115959753, gene-LOC115959753, GENE_exon-XM_031078284.1-1, GENE_exon-XM_031078285.1-1, GENE_exon-XM_031078286.1-1, GENE_exon-XM_031078287.1-1, gene-LOC115959752, gene-LOC115959752, gene-LOC115959752, gene-LOC115959752	rna-XM_031078289.1, XM_031078288.1, rna-XM_031078288.1, rna-XM_031078290.1, XM_031078289.1, XM_031078290.1, rna-XM_031078284.1, rna-XM_031078285.1, rna-XM_031078286.1, rna-XM_031078287.1, XM_031078284.1, XM_031078285.1, XM_031078286.1, XM_031078287.1	2036, 2045, 2045, 2610, 2036, 2610, 0, 0, 0, 0, 0, 0, 0, 0	TRUE	TRUE	mRNA, mRNA, mRNA, gene, mRNA	ID=gene-LOC115959752;Dbxref=GeneID:115959752;Name=LOC115959752;gbkey=Gene;gene=LOC115959752;gene_biotype=protein_coding	ID=rna-XM_031078287.1;Parent=gene-LOC115959752;Dbxref=GeneID:115959752,GenBank:XM_031078287.1;Name=XM_031078287.1;gbkey=mRNA;gene=LOC115959752;model_evidence=Supporting evidence includes similarity to: 1 mRNA%2C 14 ESTs%2C 4 Proteins%2C and 100%25 coverage of the annotated genomic feature by RNAseq alignments%2C including 40 samples with support for all annotated introns;product=pre-mRNA-processi…	0	NA	0	NA
3_49063597_C_T	3_49063597_C_T_T	3	-0.0550182	0.123957	0.180699	0.325217	-0.138536	0.0465769	-0.0664795	bio15	0.325217	3_49063597	NC_044906.1	49063597	C	T	T	intergenic_region	MODIFIER	GENE_exon-XM_031104495.1-1-GENE_exon-XM_031103186.1-1	GENE_exon-XM_031104495.1-1-GENE_exon-XM_031103186.1-1	0	FALSE	FALSE	NA	NA	NA	NA	NA	NA	NA
11_18105446_T_C	11_18105446_T_C_C	3	-0.0659554	0.111412	0.0738204	0.320102	-0.0022511	0.176163	-0.0945328	bio15	0.320102	11_18105446	NC_044914.1	18105446	T	C	C, C	intron_variant, non_coding_transcript_variant	MODIFIER, MODIFIER	GENE_exon-XM_031087917.1-1, gene-LOC115968509	rna-XM_031087917.1, XM_031087917.1	0, 0	TRUE	TRUE	mRNA, gene	ID=gene-LOC115968509;Dbxref=GeneID:115968509;Name=LOC115968509;gbkey=Gene;gene=LOC115968509;gene_biotype=protein_coding	ID=rna-XM_031087917.1;Parent=gene-LOC115968509;Dbxref=GeneID:115968509,GenBank:XM_031087917.1;Name=XM_031087917.1;gbkey=mRNA;gene=LOC115968509;model_evidence=Supporting evidence includes similarity to: 3 ESTs%2C 4 Proteins%2C and 100%25 coverage of the annotated genomic feature by RNAseq alignments%2C including 14 samples with support for all annotated introns;product=GTPase Der;transcript_id=XM_…	0	NA	0	NA
5_58940883_C_T	5_58940883_C_T_T	3	0.0559428	-0.0926481	-0.0737651	-0.31969	0.102538	-0.253034	0.0814532	bio15	0.31969	5_58940883	NC_044908.1	58940883	C	T	T, T, T, T, T, T, T, T, T, T	missense_variant, missense_variant, missense_variant, missense_variant, missense_variant, non_coding_transcript_variant, non_coding_transcript_variant, non_coding_transcript_variant, non_coding_transcript_variant, non_coding_transcript_variant	MODERATE, MODERATE, MODERATE, MODERATE, MODERATE, MODIFIER, MODIFIER, MODIFIER, MODIFIER, MODIFIER	GENE_exon-XM_031113585.1-1, GENE_exon-XM_031113583.1-1, GENE_exon-XM_031113584.1-1, GENE_exon-XM_031113582.1-1, GENE_exon-XM_031113581.1-1, gene-LOC115989743, gene-LOC115989743, gene-LOC115989743, gene-LOC115989743, gene-LOC115989743	rna-XM_031113585.1, rna-XM_031113583.1, rna-XM_031113584.1, rna-XM_031113582.1, rna-XM_031113581.1, XM_031113581.1, XM_031113585.1, XM_031113583.1, XM_031113584.1, XM_031113582.1	0, 0, 0, 0, 0, 0, 0, 0, 0, 0	TRUE	TRUE	gene, mRNA, mRNA, mRNA, mRNA, mRNA, CDS, exon, exon, CDS, CDS, CDS, exon, exon, CDS, exon	ID=gene-LOC115989743;Dbxref=GeneID:115989743;Name=LOC115989743;gbkey=Gene;gene=LOC115989743;gene_biotype=protein_coding	ID=rna-XM_031113583.1;Parent=gene-LOC115989743;Dbxref=GeneID:115989743,GenBank:XM_031113583.1;Name=XM_031113583.1;gbkey=mRNA;gene=LOC115989743;model_evidence=Supporting evidence includes similarity to: 10 ESTs%2C 10 Proteins%2C and 100%25 coverage of the annotated genomic feature by RNAseq alignments%2C including 31 samples with support for all annotated introns;product=factor of DNA methylation …	0	NA	0	NA
7_25458152_T_C	7_25458152_T_C_C	3	-0.0549781	0.0734261	0.0207442	0.319483	0.0043973	0.118236	-0.105704	bio15	0.319483	7_25458152	NC_044910.1	25458152	T	C	C, C	synonymous_variant, non_coding_transcript_variant	LOW, MODIFIER	GENE_exon-XM_031071849.1-1, gene-LOC115953998	rna-XM_031071849.1, XM_031071849.1	0, 0	TRUE	TRUE	exon, gene, mRNA, CDS	ID=gene-LOC115953998;Dbxref=GeneID:115953998;Name=LOC115953998;gbkey=Gene;gene=LOC115953998;gene_biotype=protein_coding	ID=rna-XM_031071849.1;Parent=gene-LOC115953998;Dbxref=GeneID:115953998,GenBank:XM_031071849.1;Name=XM_031071849.1;gbkey=mRNA;gene=LOC115953998;model_evidence=Supporting evidence includes similarity to: 1 mRNA%2C 5 ESTs%2C 2 Proteins%2C and 100%25 coverage of the annotated genomic feature by RNAseq alignments%2C including 35 samples with support for all annotated introns;product=uncharacterized LO…	0	NA	0	NA
10_61797068_T_G	10_61797068_T_G_G	3	-0.0593993	-0.114397	-0.160172	0.272734	0.124849	0.314543	-0.0927617	bio19	0.314543	10_61797068	NC_044913.1	61797068	T	G	G	intergenic_region	MODIFIER	GENE_exon-XR_004086304.1-1-gene-TRNAM-CAU-24	GENE_exon-XR_004086304.1-1-gene-TRNAM-CAU-24	0	FALSE	FALSE	NA	NA	NA	NA	NA	NA	NA
6_441339_C_G	6_441339_C_G_G	2	0.0625725	0.0109147	-0.313107	0.158825	-0.0427167	0.147177	0.270764	bio6	0.313107	6_441339	NC_044909.1	441339	C	G	G, G, G	upstream_gene_variant, downstream_gene_variant, intergenic_region	MODIFIER, MODIFIER, MODIFIER	gene-LOC115950660, GENE_exon-XM_031067884.1-1, GENE_exon-XR_004083055.1-1-GENE_exon-XM_031067884.1-1	XM_031067884.1, rna-XM_031067884.1, GENE_exon-XR_004083055.1-1-GENE_exon-XM_031067884.1-1	1076, 1076, 0	FALSE	FALSE	NA	NA	NA	1076	ID=gene-LOC115950660;Dbxref=GeneID:115950660;Name=LOC115950660;gbkey=Gene;gene=LOC115950660;gene_biotype=protein_coding	1076	ID=rna-XM_031067884.1;Parent=gene-LOC115950660;Dbxref=GeneID:115950660,GenBank:XM_031067884.1;Name=XM_031067884.1;gbkey=mRNA;gene=LOC115950660;model_evidence=Supporting evidence includes similarity to: 3 mRNAs%2C 5 ESTs%2C 7 Proteins%2C and 100%25 coverage of the annotated genomic feature by RNAseq alignments%2C including 40 samples with support for all annotated introns;product=uncharacterized L…
6_465207_T_A	6_465207_T_A_A	2	0.0625725	0.0109147	-0.313107	0.158825	-0.0427167	0.147177	0.270764	bio6	0.313107	6_465207	NC_044909.1	465207	T	A	A	intergenic_region	MODIFIER	GENE_exon-XM_031067884.1-1-GENE_exon-XM_031118767.1-1	GENE_exon-XM_031067884.1-1-GENE_exon-XM_031118767.1-1	0	FALSE	FALSE	NA	NA	NA	16605	ID=gene-LOC115994562;Dbxref=GeneID:115994562;Name=LOC115994562;gbkey=Gene;gene=LOC115994562;gene_biotype=protein_coding	16605	ID=rna-XM_031118767.1;Parent=gene-LOC115994562;Dbxref=GeneID:115994562,GenBank:XM_031118767.1;Name=XM_031118767.1;gbkey=mRNA;gene=LOC115994562;model_evidence=Supporting evidence includes similarity to: 3 Proteins;product=uncharacterized LOC115994562;transcript_id=XM_031118767.1
1_32941213_C_T	1_32941213_C_T_C	3	-0.0590492	-0.023719	-0.077892	0.169701	0.136809	0.312248	-0.016292	bio19	0.312248	1_32941213	NC_044904.1	32941213	C	T	T, T, T, T, T, T, T, T	synonymous_variant, synonymous_variant, synonymous_variant, downstream_gene_variant, downstream_gene_variant, non_coding_transcript_variant, non_coding_transcript_variant, non_coding_transcript_variant	LOW, LOW, LOW, MODIFIER, MODIFIER, MODIFIER, MODIFIER, MODIFIER	GENE_exon-XM_031111115.1-1, GENE_exon-XM_031111134.1-1, GENE_exon-XM_031111123.1-1, gene-LOC115987528, GENE_exon-XM_031111107.1-1, gene-LOC115987539, gene-LOC115987539, gene-LOC115987539	rna-XM_031111115.1, rna-XM_031111134.1, rna-XM_031111123.1, XM_031111107.1, rna-XM_031111107.1, XM_031111115.1, XM_031111134.1, XM_031111123.1	0, 0, 0, 4887, 4887, 0, 0, 0	TRUE	TRUE	mRNA, gene, mRNA, mRNA, exon, CDS, exon, CDS, exon, CDS	ID=gene-LOC115987539;Dbxref=GeneID:115987539;Name=LOC115987539;gbkey=Gene;gene=LOC115987539;gene_biotype=protein_coding	ID=rna-XM_031111115.1;Parent=gene-LOC115987539;Dbxref=GeneID:115987539,GenBank:XM_031111115.1;Name=XM_031111115.1;gbkey=mRNA;gene=LOC115987539;model_evidence=Supporting evidence includes similarity to: 1 EST%2C 8 Proteins%2C and 100%25 coverage of the annotated genomic feature by RNAseq alignments%2C including 8 samples with support for all annotated introns;product=ACT domain-containing protein …	0	NA	0	NA
1_31575743_C_T	1_31575743_C_T_T	3	-0.0554086	0.11242	-0.0367754	0.229648	0.010681	0.311232	0.0884463	bio19	0.311232	1_31575743	NC_044904.1	31575743	C	T	T, T, T, T	synonymous_variant, synonymous_variant, non_coding_transcript_variant, non_coding_transcript_variant	LOW, LOW, MODIFIER, MODIFIER	GENE_exon-XM_031110063.1-1, GENE_exon-XM_031110070.1-1, gene-LOC115986774, gene-LOC115986774	rna-XM_031110063.1, rna-XM_031110070.1, XM_031110063.1, XM_031110070.1	0, 0, 0, 0	TRUE	TRUE	gene, mRNA, mRNA, exon, exon, CDS, CDS	ID=gene-LOC115986774;Dbxref=GeneID:115986774;Name=LOC115986774;gbkey=Gene;gene=LOC115986774;gene_biotype=protein_coding	ID=rna-XM_031110063.1;Parent=gene-LOC115986774;Dbxref=GeneID:115986774,GenBank:XM_031110063.1;Name=XM_031110063.1;gbkey=mRNA;gene=LOC115986774;model_evidence=Supporting evidence includes similarity to: 4 mRNAs%2C 1 EST%2C and 100%25 coverage of the annotated genomic feature by RNAseq alignments%2C including 40 samples with support for all annotated introns;product=uncharacterized LOC115986774%2C …	0	NA	0	NA
3_24334826_C_T	3_24334826_C_T_T	3	-0.0554769	-0.059497	-0.10071	0.310428	0.092884	0.241405	-0.201914	bio15	0.310428	3_24334826	NC_044906.1	24334826	C	T	T	intron_variant	MODIFIER	LOC115978641	gene-LOC115978641	0	FALSE	FALSE	pseudogene			NA	NA	NA	NA
4_53470249_T_A	4_53470249_T_A_A	3	-0.0554769	-0.059497	-0.10071	0.310428	0.092884	0.241405	-0.201914	bio15	0.310428	4_53470249	NC_044907.1	53470249	T	A	A, A, A, A, A, A	missense_variant, upstream_gene_variant, upstream_gene_variant, downstream_gene_variant, downstream_gene_variant, non_coding_transcript_variant	MODERATE, MODIFIER, MODIFIER, MODIFIER, MODIFIER, MODIFIER	GENE_exon-XM_031108380.1-1, GENE_exon-XM_031111714.1-1, GENE_exon-XM_031111715.1-1, gene-LOC115988075, gene-LOC115988075, gene-LOC115985445	rna-XM_031108380.1, rna-XM_031111714.1, rna-XM_031111715.1, XM_031111714.1, XM_031111715.1, XM_031108380.1	0, 2695, 2695, 2695, 2695, 0	TRUE	TRUE	CDS, exon, mRNA, gene	ID=gene-LOC115985445;Dbxref=GeneID:115985445;Name=LOC115985445;gbkey=Gene;gene=LOC115985445;gene_biotype=protein_coding	ID=rna-XM_031108380.1;Parent=gene-LOC115985445;Dbxref=GeneID:115985445,GenBank:XM_031108380.1;Name=XM_031108380.1;gbkey=mRNA;gene=LOC115985445;model_evidence=Supporting evidence includes similarity to: 4 Proteins;product=putative disease resistance protein RGA3;transcript_id=XM_031108380.1	0	NA	0	NA
10_1885940_G_A	10_1885940_G_A_A	3	-0.0549508	-0.00709247	-0.115129	0.188553	0.137125	0.309672	-0.014127	bio19	0.309672	10_1885940	NC_044913.1	1885940	G	A	A, A	intron_variant, non_coding_transcript_variant	MODIFIER, MODIFIER	GENE_exon-XM_031082773.1-1, gene-LOC115963679	rna-XM_031082773.1, XM_031082773.1	0, 0	TRUE	TRUE	gene, mRNA	ID=gene-LOC115963679;Dbxref=GeneID:115963679;Name=LOC115963679;gbkey=Gene;gene=LOC115963679;gene_biotype=protein_coding	ID=rna-XM_031082773.1;Parent=gene-LOC115963679;Dbxref=GeneID:115963679,GenBank:XM_031082773.1;Name=XM_031082773.1;gbkey=mRNA;gene=LOC115963679;model_evidence=Supporting evidence includes similarity to: 4 mRNAs%2C 4 ESTs%2C 8 Proteins%2C and 100%25 coverage of the annotated genomic feature by RNAseq alignments%2C including 36 samples with support for all annotated introns;product=protein MICRORCHI…	0	NA	0	NA
2_28332079_A_T	2_28332079_A_T_T	3	-0.0549508	-0.00709247	-0.115129	0.188553	0.137125	0.309672	-0.014127	bio19	0.309672	2_28332079	NC_044905.1	28332079	A	T	T	intergenic_region	MODIFIER	GENE_exon-XM_031095898.1-1-gene-TRNAG-CCC-2	GENE_exon-XM_031095898.1-1-gene-TRNAG-CCC-2	0	FALSE	FALSE	NA	NA	NA	6511	ID=gene-LOC115975198;Dbxref=GeneID:115975198;Name=LOC115975198;gbkey=Gene;gene=LOC115975198;gene_biotype=protein_coding	6511	ID=rna-XM_031095898.1;Parent=gene-LOC115975198;Dbxref=GeneID:115975198,GenBank:XM_031095898.1;Name=XM_031095898.1;gbkey=mRNA;gene=LOC115975198;model_evidence=Supporting evidence includes similarity to: 3 mRNAs%2C 3 ESTs%2C 2 Proteins%2C and 100%25 coverage of the annotated genomic feature by RNAseq alignments%2C including 37 samples with support for all annotated introns;product=uncharacterized L…
3_16580471_C_T	3_16580471_C_T_T	3	-0.0549508	-0.00709247	-0.115129	0.188553	0.137125	0.309672	-0.014127	bio19	0.309672	3_16580471	NC_044906.1	16580471	C	T	T	intergenic_region	MODIFIER	GENE_exon-XM_031102670.1-1-GENE_exon-XR_004088815.1-1	GENE_exon-XM_031102670.1-1-GENE_exon-XR_004088815.1-1	0	FALSE	FALSE	NA	NA	NA	NA	NA	25954	ID=rna-XM_031102670.1;Parent=gene-LOC115980421;Dbxref=GeneID:115980421,GenBank:XM_031102670.1;Name=XM_031102670.1;gbkey=mRNA;gene=LOC115980421;model_evidence=Supporting evidence includes similarity to: 1 EST%2C 5 Proteins%2C and 69%25 coverage of the annotated genomic feature by RNAseq alignments%2C including 1 sample with support for all annotated introns;product=ankyrin repeat-containing protei…
5_66705877_C_T	5_66705877_C_T_T	3	-0.0549508	-0.00709247	-0.115129	0.188553	0.137125	0.309672	-0.014127	bio19	0.309672	5_66705877	NC_044908.1	66705877	C	T	T, T	intron_variant, non_coding_transcript_variant	MODIFIER, MODIFIER	GENE_exon-XM_031113456.1-1, gene-LOC115989653	rna-XM_031113456.1, XM_031113456.1	0, 0	TRUE	TRUE	gene, mRNA	ID=gene-LOC115989653;Dbxref=GeneID:115989653;Name=LOC115989653;gbkey=Gene;gene=LOC115989653;gene_biotype=protein_coding	ID=rna-XM_031113456.1;Parent=gene-LOC115989653;Dbxref=GeneID:115989653,GenBank:XM_031113456.1;Name=XM_031113456.1;gbkey=mRNA;gene=LOC115989653;model_evidence=Supporting evidence includes similarity to: 4 mRNAs%2C 2 ESTs%2C 13 Proteins%2C and 97%25 coverage of the annotated genomic feature by RNAseq alignments%2C including 34 samples with support for all annotated introns;product=C2 and GRAM domai…	0	NA	0	NA
5_67824183_G_C	5_67824183_G_C_C	3	-0.0549508	-0.00709247	-0.115129	0.188553	0.137125	0.309672	-0.014127	bio19	0.309672	5_67824183	NC_044908.1	67824183	G	C	C	intergenic_region	MODIFIER	GENE_exon-XM_031112187.1-1-GENE_exon-XM_031116339.1-1	GENE_exon-XM_031112187.1-1-GENE_exon-XM_031116339.1-1	0	FALSE	FALSE	NA	NA	NA	NA	NA	NA	NA
2_85058718_C_A	2_85058718_C_A_A	2	0.0623023	0.0287948	-0.301714	0.132284	-0.136491	0.210645	0.308889	elev	0.308889	2_85058718	NC_044905.1	85058718	C	A	A, A, A, A	5_prime_UTR_variant, upstream_gene_variant, downstream_gene_variant, non_coding_transcript_variant	MODIFIER, MODIFIER, MODIFIER, MODIFIER	GENE_exon-XM_031098502.1-1, gene-LOC115976932, GENE_exon-XM_031098503.1-1, gene-LOC115976929	rna-XM_031098502.1, XM_031098503.1, rna-XM_031098503.1, XM_031098502.1	1572, 2476, 2476, 0	TRUE	TRUE	gene, mRNA, exon	ID=gene-LOC115976929;Dbxref=GeneID:115976929;Name=LOC115976929;gbkey=Gene;gene=LOC115976929;gene_biotype=protein_coding	ID=rna-XM_031098502.1;Parent=gene-LOC115976929;Dbxref=GeneID:115976929,GenBank:XM_031098502.1;Name=XM_031098502.1;gbkey=mRNA;gene=LOC115976929;model_evidence=Supporting evidence includes similarity to: 2 mRNAs%2C and 100%25 coverage of the annotated genomic feature by RNAseq alignments%2C including 4 samples with support for all annotated introns;product=F-box/LRR-repeat protein At4g14103-like%2C…	0	NA	0	NA
3_9781493_G_A	3_9781493_G_A_A	3	-0.0549546	-0.0311007	-0.105127	0.308233	0.092884	0.245102	-0.176284	bio15	0.308233	3_9781493	NC_044906.1	9781493	G	A	A, A	missense_variant, non_coding_transcript_variant	MODERATE, MODIFIER	GENE_exon-XM_031102245.1-1, gene-LOC115980045	rna-XM_031102245.1, XM_031102245.1	0, 0	TRUE	TRUE	gene, mRNA, exon, CDS	ID=gene-LOC115980045;Dbxref=GeneID:115980045;Name=LOC115980045;gbkey=Gene;gene=LOC115980045;gene_biotype=protein_coding	ID=rna-XM_031102245.1;Parent=gene-LOC115980045;Dbxref=GeneID:115980045,GenBank:XM_031102245.1;Name=XM_031102245.1;gbkey=mRNA;gene=LOC115980045;model_evidence=Supporting evidence includes similarity to: 1 mRNA%2C 7 Proteins%2C and 100%25 coverage of the annotated genomic feature by RNAseq alignments%2C including 26 samples with support for all annotated introns;product=7-deoxyloganetic acid glucos…	0	NA	0	NA
6_34090549_C_T	6_34090549_C_T_T	3	-0.0584783	-0.00482773	-0.0449799	0.306201	0.0530889	0.280106	-0.189462	bio15	0.306201	6_34090549	NC_044909.1	34090549	C	T	T	intergenic_region	MODIFIER	GENE_exon-XM_031119722.1-1-LOC115950160	GENE_exon-XM_031119722.1-1-LOC115950160	0	FALSE	FALSE	NA	NA	NA	NA	NA	NA	NA
12_39367304_T_A	12_39367304_T_A_A	3	-0.0581944	-0.023719	-0.0367518	0.305849	0.0530889	0.273218	-0.220211	bio15	0.305849	12_39367304	NC_044915.1	39367304	T	A	A, A, A	downstream_gene_variant, downstream_gene_variant, intergenic_region	MODIFIER, MODIFIER, MODIFIER	gene-LOC115969775, GENE_exon-XM_031089387.1-1, GENE_exon-XM_031089387.1-1-GENE_exon-XM_031090238.1-1	XM_031089387.1, rna-XM_031089387.1, GENE_exon-XM_031089387.1-1-GENE_exon-XM_031090238.1-1	1073, 1073, 0	FALSE	FALSE	NA	NA	NA	1073	ID=gene-LOC115969775;Dbxref=GeneID:115969775;Name=LOC115969775;gbkey=Gene;gene=LOC115969775;gene_biotype=protein_coding	1073	ID=rna-XM_031089387.1;Parent=gene-LOC115969775;Dbxref=GeneID:115969775,GenBank:XM_031089387.1;Name=XM_031089387.1;gbkey=mRNA;gene=LOC115969775;model_evidence=Supporting evidence includes similarity to: 1 mRNA%2C 2 Proteins%2C and 100%25 coverage of the annotated genomic feature by RNAseq alignments;product=uncharacterized LOC115969775;transcript_id=XM_031089387.1
1_16136142_A_G	1_16136142_A_G_G	3	-0.055547	-0.0716668	-0.136047	0.168612	0.189192	0.305494	-0.073763	bio19	0.305494	1_16136142	NC_044904.1	16136142	A	G	G, G, G, G, G, G, G, G, G, G, G, G, G, G, G, G, G, G, G, G, G	downstream_gene_variant, downstream_gene_variant, downstream_gene_variant, downstream_gene_variant, downstream_gene_variant, intron_variant, intron_variant, intron_variant, intron_variant, intron_variant, intron_variant, intron_variant, intron_variant, non_coding_transcript_variant, non_coding_transcript_variant, non_coding_transcript_variant, non_coding_transcript_variant, non_coding_transcript_…	MODIFIER, MODIFIER, MODIFIER, MODIFIER, MODIFIER, MODIFIER, MODIFIER, MODIFIER, MODIFIER, MODIFIER, MODIFIER, MODIFIER, MODIFIER, MODIFIER, MODIFIER, MODIFIER, MODIFIER, MODIFIER, MODIFIER, MODIFIER, MODIFIER	gene-LOC115956243, GENE_exon-XR_004084284.1-1, gene-LOC115956248, GENE_exon-XR_004084285.1-1, LOC115949746, GENE_exon-XM_031103203.1-1, GENE_exon-XM_031103173.1-1, GENE_exon-XM_031103178.1-1, GENE_exon-XM_031103185.1-1, GENE_exon-XM_031103188.1-1, GENE_exon-XM_031103194.1-1, GENE_exon-XM_031103199.1-1, GENE_exon-XR_004089351.1-1, gene-LOC115980981, gene-LOC115980981, gene-LOC115980981, gene-LOC11…	XR_004084284.1, rna-XR_004084284.1, XR_004084285.1, rna-XR_004084285.1, gene-LOC115949746, rna-XM_031103203.1, rna-XM_031103173.1, rna-XM_031103178.1, rna-XM_031103185.1, rna-XM_031103188.1, rna-XM_031103194.1, rna-XM_031103199.1, rna-XR_004089351.1, XM_031103173.1, XM_031103203.1, XM_031103178.1, XM_031103185.1, XM_031103188.1, XM_031103194.1, XM_031103199.1, XR_004089351.1	4835, 4835, 4533, 4533, 1426, 0, 0, 0, 0, 0, 0, 0, 0, 0, 0, 0, 0, 0, 0, 0, 0	TRUE	TRUE	mRNA, gene, transcript, mRNA, mRNA, mRNA, mRNA, mRNA, mRNA	ID=gene-LOC115980981;Dbxref=GeneID:115980981;Name=LOC115980981;gbkey=Gene;gene=LOC115980981;gene_biotype=protein_coding	ID=rna-XM_031103203.1;Parent=gene-LOC115980981;Dbxref=GeneID:115980981,GenBank:XM_031103203.1;Name=XM_031103203.1;gbkey=mRNA;gene=LOC115980981;model_evidence=Supporting evidence includes similarity to: 3 ESTs%2C 7 Proteins%2C and 100%25 coverage of the annotated genomic feature by RNAseq alignments%2C including 5 samples with support for all annotated introns;product=DExH-box ATP-dependent RNA he…	0	NA	0	NA
1_3690761_A_G	1_3690761_A_G_G	3	-0.0555829	-0.0414639	-0.109783	0.19121	0.137125	0.305197	-0.0451504	bio19	0.305197	1_3690761	NC_044904.1	3690761	A	G	G, G, G, G	synonymous_variant, downstream_gene_variant, downstream_gene_variant, non_coding_transcript_variant	LOW, MODIFIER, MODIFIER, MODIFIER	GENE_exon-XM_031095556.1-1, gene-LOC115974951, GENE_exon-XM_031095542.1-1, gene-LOC115974959	rna-XM_031095556.1, XM_031095542.1, rna-XM_031095542.1, XM_031095556.1	0, 3503, 3503, 0	TRUE	TRUE	exon, gene, mRNA, CDS	ID=gene-LOC115974959;Dbxref=GeneID:115974959;Name=LOC115974959;gbkey=Gene;gene=LOC115974959;gene_biotype=protein_coding	ID=rna-XM_031095556.1;Parent=gene-LOC115974959;Dbxref=GeneID:115974959,GenBank:XM_031095556.1;Name=XM_031095556.1;gbkey=mRNA;gene=LOC115974959;model_evidence=Supporting evidence includes similarity to: 100%25 coverage of the annotated genomic feature by RNAseq alignments%2C including 40 samples with support for all annotated introns;product=uncharacterized LOC115974959;transcript_id=XM_031095556.1	0	NA	0	NA
1_55639770_G_C	1_55639770_G_C_C	3	-0.0555829	-0.0414639	-0.109783	0.19121	0.137125	0.305197	-0.0451504	bio19	0.305197	1_55639770	NC_044904.1	55639770	G	C	C, C, C, C, C, C	intron_variant, intron_variant, intron_variant, non_coding_transcript_variant, non_coding_transcript_variant, non_coding_transcript_variant	MODIFIER, MODIFIER, MODIFIER, MODIFIER, MODIFIER, MODIFIER	GENE_exon-XM_031117166.1-1, GENE_exon-XM_031117171.1-1, GENE_exon-XM_031117159.1-1, gene-LOC115992911, gene-LOC115992911, gene-LOC115992911	rna-XM_031117166.1, rna-XM_031117171.1, rna-XM_031117159.1, XM_031117159.1, XM_031117166.1, XM_031117171.1	0, 0, 0, 0, 0, 0	TRUE	TRUE	gene, mRNA, mRNA, mRNA	ID=gene-LOC115992911;Dbxref=GeneID:115992911;Name=LOC115992911;gbkey=Gene;gene=LOC115992911;gene_biotype=protein_coding	ID=rna-XM_031117166.1;Parent=gene-LOC115992911;Dbxref=GeneID:115992911,GenBank:XM_031117166.1;Name=XM_031117166.1;gbkey=mRNA;gene=LOC115992911;model_evidence=Supporting evidence includes similarity to: 1 mRNA%2C 1 EST%2C 8 Proteins%2C and 100%25 coverage of the annotated genomic feature by RNAseq alignments%2C including 23 samples with support for all annotated introns;product=lysophospholipid ac…	0	NA	0	NA
10_48546475_G_A	10_48546475_G_A_A	3	-0.0555829	-0.0414639	-0.109783	0.19121	0.137125	0.305197	-0.0451504	bio19	0.305197	10_48546475	NC_044913.1	48546475	G	A	A, A, A, A, A, A, A, A, A, A	missense_variant, upstream_gene_variant, upstream_gene_variant, upstream_gene_variant, downstream_gene_variant, downstream_gene_variant, downstream_gene_variant, downstream_gene_variant, downstream_gene_variant, non_coding_transcript_variant	MODERATE, MODIFIER, MODIFIER, MODIFIER, MODIFIER, MODIFIER, MODIFIER, MODIFIER, MODIFIER, MODIFIER	GENE_exon-XM_031082906.1-1, gene-LOC115963759, gene-LOC115963759, gene-LOC115963759, GENE_exon-XM_031082907.1-1, GENE_exon-XM_031082902.1-1, GENE_exon-XM_031082903.1-1, GENE_exon-XM_031082905.1-1, gene-LOC115963760, gene-LOC115963760	rna-XM_031082906.1, XM_031082902.1, XM_031082903.1, XM_031082905.1, rna-XM_031082907.1, rna-XM_031082902.1, rna-XM_031082903.1, rna-XM_031082905.1, XM_031082907.1, XM_031082906.1	0, 1391, 1391, 1391, 3354, 1391, 1391, 1391, 3354, 0	TRUE	TRUE	gene, mRNA, CDS, exon	ID=gene-LOC115963760;Dbxref=GeneID:115963760;Name=LOC115963760;gbkey=Gene;gene=LOC115963760;gene_biotype=protein_coding	ID=rna-XM_031082906.1;Parent=gene-LOC115963760;Dbxref=GeneID:115963760,GenBank:XM_031082906.1;Name=XM_031082906.1;gbkey=mRNA;gene=LOC115963760;model_evidence=Supporting evidence includes similarity to: 4 Proteins%2C and 100%25 coverage of the annotated genomic feature by RNAseq alignments%2C including 34 samples with support for all annotated introns;product=uncharacterized LOC115963760%2C transc…	0	NA	0	NA
10_48606514_G_A	10_48606514_G_A_A	3	-0.0555829	-0.0414639	-0.109783	0.19121	0.137125	0.305197	-0.0451504	bio19	0.305197	10_48606514	NC_044913.1	48606514	G	A	A, A	downstream_gene_variant, intergenic_region	MODIFIER, MODIFIER	GENE_exon-XR_004085674.1-1, GENE_exon-XR_004085674.1-1-GENE_exon-XM_031084719.1-1	rna-XR_004085674.1, GENE_exon-XR_004085674.1-1-GENE_exon-XM_031084719.1-1	242, 0	FALSE	FALSE	NA	NA	NA	242	ID=gene-LOC115963064;Dbxref=GeneID:115963064;Name=LOC115963064;gbkey=Gene;gene=LOC115963064;gene_biotype=lncRNA	12808	ID=rna-XM_031084719.1;Parent=gene-LOC115965485;Dbxref=GeneID:115965485,GenBank:XM_031084719.1;Name=XM_031084719.1;gbkey=mRNA;gene=LOC115965485;model_evidence=Supporting evidence includes similarity to: 1 EST%2C 2 Proteins%2C and 100%25 coverage of the annotated genomic feature by RNAseq alignments%2C including 26 samples with support for all annotated introns;product=3-oxo-Delta(4%2C5)-steroid 5-…
10_49309665_A_T	10_49309665_A_T_T	3	-0.0555829	-0.0414639	-0.109783	0.19121	0.137125	0.305197	-0.0451504	bio19	0.305197	10_49309665	NC_044913.1	49309665	A	T	T, T, T, T, T, T, T	intragenic_variant, non_coding_transcript_exon_variant, non_coding_transcript_exon_variant, non_coding_transcript_exon_variant, non_coding_transcript_exon_variant, non_coding_transcript_exon_variant, non_coding_transcript_exon_variant	MODIFIER, MODIFIER, MODIFIER, MODIFIER, MODIFIER, MODIFIER, MODIFIER	gene-LOC115963192, GENE_exon-XR_004085742.1-1, GENE_exon-XR_004085737.1-1, GENE_exon-XR_004085738.1-1, GENE_exon-XR_004085739.1-1, GENE_exon-XR_004085740.1-1, GENE_exon-XR_004085741.1-1	gene-LOC115963192, rna-XR_004085742.1, rna-XR_004085737.1, rna-XR_004085738.1, rna-XR_004085739.1, rna-XR_004085740.1, rna-XR_004085741.1	0, 0, 0, 0, 0, 0, 0	TRUE	FALSE	lnc_RNA, gene, lnc_RNA, lnc_RNA, lnc_RNA, lnc_RNA, lnc_RNA, exon, exon, exon, exon, exon, exon	ID=gene-LOC115963192;Dbxref=GeneID:115963192;Name=LOC115963192;gbkey=Gene;gene=LOC115963192;gene_biotype=lncRNA		0	NA	NA	NA
11_25681729_T_G	11_25681729_T_G_G	3	-0.0555829	-0.0414639	-0.109783	0.19121	0.137125	0.305197	-0.0451504	bio19	0.305197	11_25681729	NC_044914.1	25681729	T	G	G, G, G, G	missense_variant, upstream_gene_variant, downstream_gene_variant, non_coding_transcript_variant	MODERATE, MODIFIER, MODIFIER, MODIFIER	GENE_exon-XM_031088702.1-1, GENE_exon-XM_031085819.1-1, gene-LOC115966619, gene-LOC115969132	rna-XM_031088702.1, rna-XM_031085819.1, XM_031085819.1, XM_031088702.1	0, 4325, 4325, 0	TRUE	TRUE	mRNA, gene, exon, CDS	ID=gene-LOC115969132;Dbxref=GeneID:115969132;Name=LOC115969132;gbkey=Gene;gene=LOC115969132;gene_biotype=protein_coding	ID=rna-XM_031088702.1;Parent=gene-LOC115969132;Dbxref=GeneID:115969132,GenBank:XM_031088702.1;Name=XM_031088702.1;gbkey=mRNA;gene=LOC115969132;model_evidence=Supporting evidence includes similarity to: 2 mRNAs%2C 73 Proteins%2C and 95%25 coverage of the annotated genomic feature by RNAseq alignments%2C including 5 samples with support for all annotated introns;product=probable pectinesterase/pect…	0	NA	0	NA
11_51317423_G_A	11_51317423_G_A_A	3	-0.0555829	-0.0414639	-0.109783	0.19121	0.137125	0.305197	-0.0451504	bio19	0.305197	11_51317423	NC_044914.1	51317423	G	A	A, A, A, A, A, A, A	downstream_gene_variant, intron_variant, intron_variant, intron_variant, non_coding_transcript_variant, non_coding_transcript_variant, non_coding_transcript_variant	MODIFIER, MODIFIER, MODIFIER, MODIFIER, MODIFIER, MODIFIER, MODIFIER	GENE_exon-XR_004086603.1-1, GENE_exon-XM_031087136.1-1, GENE_exon-XM_031087135.1-1, GENE_exon-XM_031087134.1-1, gene-LOC115967956, gene-LOC115967956, gene-LOC115967956	rna-XR_004086603.1, rna-XM_031087136.1, rna-XM_031087135.1, rna-XM_031087134.1, XM_031087134.1, XM_031087136.1, XM_031087135.1	3375, 0, 0, 0, 0, 0, 0	TRUE	TRUE	mRNA, mRNA, gene, mRNA	ID=gene-LOC115967956;Dbxref=GeneID:115967956;Name=LOC115967956;gbkey=Gene;gene=LOC115967956;gene_biotype=protein_coding	ID=rna-XM_031087136.1;Parent=gene-LOC115967956;Dbxref=GeneID:115967956,GenBank:XM_031087136.1;Name=XM_031087136.1;gbkey=mRNA;gene=LOC115967956;model_evidence=Supporting evidence includes similarity to: 1 EST%2C 2 Proteins%2C and 100%25 coverage of the annotated genomic feature by RNAseq alignments%2C including 13 samples with support for all annotated introns;product=RNA-binding protein 39-like%2…	0	NA	0	NA
11_56261998_T_G	11_56261998_T_G_G	3	-0.0555829	-0.0414639	-0.109783	0.19121	0.137125	0.305197	-0.0451504	bio19	0.305197	11_56261998	NC_044914.1	56261998	T	G	G	intergenic_region	MODIFIER	GENE_exon-XM_031088491.1-1-GENE_exon-XM_031087139.1-1	GENE_exon-XM_031088491.1-1-GENE_exon-XM_031087139.1-1	0	FALSE	FALSE	NA	NA	NA	NA	NA	NA	NA
12_856775_G_A	12_856775_G_A_A	3	-0.0555829	-0.0414639	-0.109783	0.19121	0.137125	0.305197	-0.0451504	bio19	0.305197	12_856775	NC_044915.1	856775	G	A	A, A	intron_variant, non_coding_transcript_variant	MODIFIER, MODIFIER	GENE_exon-XM_031092286.1-1, gene-LOC115972126	rna-XM_031092286.1, XM_031092286.1	0, 0	TRUE	TRUE	mRNA, gene	ID=gene-LOC115972126;Dbxref=GeneID:115972126;Name=LOC115972126;gbkey=Gene;gene=LOC115972126;gene_biotype=protein_coding	ID=rna-XM_031092286.1;Parent=gene-LOC115972126;Dbxref=GeneID:115972126,GenBank:XM_031092286.1;Name=XM_031092286.1;gbkey=mRNA;gene=LOC115972126;model_evidence=Supporting evidence includes similarity to: 3 mRNAs%2C 8 ESTs%2C 8 Proteins%2C and 100%25 coverage of the annotated genomic feature by RNAseq alignments%2C including 40 samples with support for all annotated introns;product=zinc finger prote…	0	NA	0	NA
2_11026168_A_G	2_11026168_A_G_G	3	-0.0555829	-0.0414639	-0.109783	0.19121	0.137125	0.305197	-0.0451504	bio19	0.305197	2_11026168	NC_044905.1	11026168	A	G	G, G	synonymous_variant, non_coding_transcript_variant	LOW, MODIFIER	GENE_exon-XM_031094844.1-1, gene-LOC115974462	rna-XM_031094844.1, XM_031094844.1	0, 0	TRUE	TRUE	mRNA, exon, gene, CDS	ID=gene-LOC115974462;Dbxref=GeneID:115974462;Name=LOC115974462;gbkey=Gene;gene=LOC115974462;gene_biotype=protein_coding	ID=rna-XM_031094844.1;Parent=gene-LOC115974462;Dbxref=GeneID:115974462,GenBank:XM_031094844.1;Name=XM_031094844.1;gbkey=mRNA;gene=LOC115974462;model_evidence=Supporting evidence includes similarity to: 3 mRNAs%2C 23 Proteins%2C and 99%25 coverage of the annotated genomic feature by RNAseq alignments%2C including 39 samples with support for all annotated introns;product=probable pre-mRNA-splicing …	0	NA	0	NA
2_11039786_G_A	2_11039786_G_A_A	3	-0.0555829	-0.0414639	-0.109783	0.19121	0.137125	0.305197	-0.0451504	bio19	0.305197	2_11039786	NC_044905.1	11039786	G	A	A, A, A, A, A	upstream_gene_variant, upstream_gene_variant, downstream_gene_variant, downstream_gene_variant, intergenic_region	MODIFIER, MODIFIER, MODIFIER, MODIFIER, MODIFIER	gene-LOC115974463, GENE_exon-XM_031094845.1-1, gene-LOC115959270, GENE_exon-XM_031077620.1-1, GENE_exon-XM_031077620.1-1-GENE_exon-XM_031094845.1-1	XM_031094845.1, rna-XM_031094845.1, XM_031077620.1, rna-XM_031077620.1, GENE_exon-XM_031077620.1-1-GENE_exon-XM_031094845.1-1	1117, 1117, 1572, 1572, 0	FALSE	FALSE	NA	NA	NA	NA	NA	NA	NA
2_11499856_T_C	2_11499856_T_C_C	3	-0.0555829	-0.0414639	-0.109783	0.19121	0.137125	0.305197	-0.0451504	bio19	0.305197	2_11499856	NC_044905.1	11499856	T	C	C, C	synonymous_variant, non_coding_transcript_variant	LOW, MODIFIER	GENE_exon-XM_031094877.1-1, gene-LOC115974487	rna-XM_031094877.1, XM_031094877.1	0, 0	TRUE	TRUE	gene, mRNA, exon, CDS	ID=gene-LOC115974487;Dbxref=GeneID:115974487;Name=LOC115974487;gbkey=Gene;gene=LOC115974487;gene_biotype=protein_coding	ID=rna-XM_031094877.1;Parent=gene-LOC115974487;Dbxref=GeneID:115974487,GenBank:XM_031094877.1;Name=XM_031094877.1;gbkey=mRNA;gene=LOC115974487;model_evidence=Supporting evidence includes similarity to: 4 mRNAs%2C 17 Proteins%2C and 100%25 coverage of the annotated genomic feature by RNAseq alignments%2C including 31 samples with support for all annotated introns;product=hexokinase-2%2C chloroplas…	0	NA	0	NA
2_7460860_C_A	2_7460860_C_A_A	3	-0.0555829	-0.0414639	-0.109783	0.19121	0.137125	0.305197	-0.0451504	bio19	0.305197	2_7460860	NC_044905.1	7460860	C	A	A, A, A, A	intron_variant, intron_variant, non_coding_transcript_variant, non_coding_transcript_variant	MODIFIER, MODIFIER, MODIFIER, MODIFIER	GENE_exon-XM_031094554.1-1, GENE_exon-XM_031094555.1-1, gene-LOC115974283, gene-LOC115974283	rna-XM_031094554.1, rna-XM_031094555.1, XM_031094554.1, XM_031094555.1	0, 0, 0, 0	TRUE	TRUE	mRNA, mRNA, gene	ID=gene-LOC115974283;Dbxref=GeneID:115974283;Name=LOC115974283;gbkey=Gene;gene=LOC115974283;gene_biotype=protein_coding	ID=rna-XM_031094554.1;Parent=gene-LOC115974283;Dbxref=GeneID:115974283,GenBank:XM_031094554.1;Name=XM_031094554.1;gbkey=mRNA;gene=LOC115974283;model_evidence=Supporting evidence includes similarity to: 2 mRNAs%2C 12 ESTs%2C 3 Proteins%2C and 100%25 coverage of the annotated genomic feature by RNAseq alignments%2C including 39 samples with support for all annotated introns;product=uncharacterized …	0	NA	0	NA
2_8426677_T_C	2_8426677_T_C_C	3	-0.0555829	-0.0414639	-0.109783	0.19121	0.137125	0.305197	-0.0451504	bio19	0.305197	2_8426677	NC_044905.1	8426677	T	C	C, C, C, C, C	upstream_gene_variant, downstream_gene_variant, downstream_gene_variant, downstream_gene_variant, intergenic_region	MODIFIER, MODIFIER, MODIFIER, MODIFIER, MODIFIER	GENE_exon-XR_004087899.1-1, gene-LOC115974321, LOC115974321, LOC115958528, GENE_exon-XR_004087899.1-1-LOC115958528	rna-XR_004087899.1, XR_004087899.1, gene-LOC115974321, gene-LOC115958528, GENE_exon-XR_004087899.1-1-LOC115958528	2004, 2004, 2004, 748, 0	FALSE	FALSE	NA	NA	NA	NA	NA	NA	NA
2_8494972_G_A	2_8494972_G_A_A	3	-0.0555829	-0.0414639	-0.109783	0.19121	0.137125	0.305197	-0.0451504	bio19	0.305197	2_8494972	NC_044905.1	8494972	G	A	A, A, A, A, A	upstream_gene_variant, downstream_gene_variant, intron_variant, intragenic_variant, non_coding_transcript_exon_variant	MODIFIER, MODIFIER, MODIFIER, MODIFIER, MODIFIER	gene-LOC115958551, GENE_exon-XM_031076977.1-1, GENE_exon-XR_004087902.1-1, gene-LOC115974327, GENE_exon-XR_004087901.1-1	XM_031076977.1, rna-XM_031076977.1, rna-XR_004087902.1, gene-LOC115974327, rna-XR_004087901.1	1746, 1746, 0, 0, 0	TRUE	FALSE	gene, lnc_RNA, lnc_RNA, exon	ID=gene-LOC115974327;Dbxref=GeneID:115974327;Name=LOC115974327;gbkey=Gene;gene=LOC115974327;gene_biotype=lncRNA		0	NA	NA	NA
2_8505870_G_A	2_8505870_G_A_A	3	-0.0555829	-0.0414639	-0.109783	0.19121	0.137125	0.305197	-0.0451504	bio19	0.305197	2_8505870	NC_044905.1	8505870	G	A	A, A, A	upstream_gene_variant, downstream_gene_variant, intergenic_region	MODIFIER, MODIFIER, MODIFIER	GENE_exon-XM_031076977.1-1, gene-LOC115958551, GENE_exon-XM_031076977.1-1-GENE_exon-XM_031094623.1-1	rna-XM_031076977.1, XM_031076977.1, GENE_exon-XM_031076977.1-1-GENE_exon-XM_031094623.1-1	2897, 2897, 0	FALSE	FALSE	NA	NA	NA	NA	NA	NA	NA
2_8529703_A_G	2_8529703_A_G_G	3	-0.0555829	-0.0414639	-0.109783	0.19121	0.137125	0.305197	-0.0451504	bio19	0.305197	2_8529703	NC_044905.1	8529703	A	G	G, G, G, G, G, G, G	upstream_gene_variant, upstream_gene_variant, downstream_gene_variant, downstream_gene_variant, downstream_gene_variant, downstream_gene_variant, intergenic_region	MODIFIER, MODIFIER, MODIFIER, MODIFIER, MODIFIER, MODIFIER, MODIFIER	gene-LOC115958559, GENE_exon-XM_031076988.1-1, gene-LOC115974328, GENE_exon-XM_031094623.1-1, GENE_exon-XM_031094625.1-1, gene-LOC115974328, GENE_exon-XM_031094623.1-1-GENE_exon-XM_031076988.1-1	XM_031076988.1, rna-XM_031076988.1, XM_031094623.1, rna-XM_031094623.1, rna-XM_031094625.1, XM_031094625.1, GENE_exon-XM_031094623.1-1-GENE_exon-XM_031076988.1-1	2780, 2780, 1769, 1769, 1769, 1769, 0	FALSE	FALSE	NA	NA	NA	1769	ID=gene-LOC115974328;Dbxref=GeneID:115974328;Name=LOC115974328;gbkey=Gene;gene=LOC115974328;gene_biotype=protein_coding	1769	ID=rna-XM_031094625.1;Parent=gene-LOC115974328;Dbxref=GeneID:115974328,GenBank:XM_031094625.1;Name=XM_031094625.1;gbkey=mRNA;gene=LOC115974328;model_evidence=Supporting evidence includes similarity to: 8 ESTs%2C 15 Proteins%2C and 100%25 coverage of the annotated genomic feature by RNAseq alignments%2C including 40 samples with support for all annotated introns;product=phosphatidylinositol transf…
[truncated: 158 more rows]

## Sheet: Guadalupe candidate SNPs
SNP_id_ref_alt	SNP_ID_ref_alt_major	RDA_axis	RDA_loading	bio5 (Max Temperature of Warmest Month)	bio6 (Min Temperature of Coldest Month)	bio15 (Precipitation Seasonality)	bio18 (Precipitation of Warmest Quarter)	bio19 (Precipitation of Coldest Quarter)	elevation	predictor with highest correlation	Highest correlation (absolute value)	chromosome_position	chromosome	position	reference allele	alternate allele	ann.allele	ann.effect	ann.impact	ann.geneid	ann.featureid	ann.distance	in_gene	in_mRNA	overlapping_features	overlapping_gene	overlapping_mRNA	closest_gene_distance	closest_gene	closest_mRNA_distance	closest_mRNA
[truncated: 346 more rows]

## Sheet: readme
RDA_axis	RDA axis SNP is an outlier on
RDA_loading	loading of SNP
climate variables	Correlation between allele frequency and climate variable
Columns starting with “ann” are output from SnpEff, as described here: http://pcingola.github.io/SnpEff/snpeff/inputoutput/
These columns can have multiple effects for each SNP (row), which are separated by commas and in the same order for all SnpEff output columns.
ann.allele
ann.effect
ann.impact
ann.geneid
ann.featureid
ann.distance
The following columns are extracted from Q. lobata annotation
in_gene	True if SNP is located within a gene feature
in_mRNA	True if SNP is located within an mRNA feature
overlapping_features	type of features overlapping with SNP
[truncated: 6 more rows]
